# Supplementary material for: Mechanistic insights into excitonic and electrostatic stimulation of cells by photovoltaic substrates/nanocrystals and through light polarization modulation
Source: PLoS One. 2025 Nov 7;20(11):e0335978. doi: 10.1371/journal.pone.0335978 (PMC12594350; doi:10.1371/journal.pone.0335978)
Supplement: S1 File — (XLSX) [file pone.0335978.s001.xlsx]

## Sheet: Sheet1
Time	Photocurrent
0.44283	-1.19017e-06
0.44513	-8.5957e-07
0.44743	-5.55667e-07
0.44973	-3.95099e-07
0.45203	-4.15886e-07
0.45433	-5.67381e-07
0.45663	-7.42813e-07
0.45893	-8.36202e-07
0.46123	-7.94334e-07
0.46353	-6.38537e-07
0.46583	-4.47477e-07
0.46813	-3.12315e-07
0.47043	-2.88862e-07
0.47273	-3.71386e-07
0.47503	-5.00107e-07
0.47733	-5.96268e-07
0.47963	-6.04697e-07
0.48193	-5.21107e-07
0.48423	-3.90704e-07
0.48653	-2.80644e-07
0.48883	-2.42553e-07
0.49113	-2.85695e-07
0.49343	-3.74526e-07
0.49573	-4.5056e-07
0.49803	-4.65411e-07
0.50033	-4.06581e-07
0.50263	-3.02436e-07
0.50493	-2.0479e-07
0.50723	-1.59708e-07
0.50953	-1.82968e-07
0.51183	-2.53248e-07
0.51413	-3.25776e-07
0.51643	-3.57911e-07
0.51873	-3.32098e-07
0.52103	-2.63848e-07
0.52333	-1.91283e-07
0.52563	-1.5306e-07
0.52793	-1.67433e-07
0.53023	-2.23879e-07
0.53253	-2.91028e-07
0.53483	-3.35415e-07
0.53713	-3.39899e-07
0.53943	-3.11457e-07
0.54173	-2.74741e-07
0.54403	-2.56046e-07
0.54633	-2.67571e-07
0.54863	-3.01116e-07
0.55093	-3.34375e-07
0.55323	-3.4547e-07
0.55553	-3.26664e-07
0.55783	-2.89e-07
0.56013	-2.55247e-07
0.56243	-2.45604e-07
0.56473	-2.64891e-07
0.56703	-2.99023e-07
0.56933	-3.23004e-07
0.57163	-3.15801e-07
0.57393	-2.73361e-07
0.57623	-2.11997e-07
0.57853	-1.59966e-07
0.58083	-1.41889e-07
0.58313	-1.64884e-07
0.58543	-2.14374e-07
0.58773	-2.62068e-07
0.59003	-2.81674e-07
0.59233	-2.6351e-07
0.59463	-2.19776e-07
0.59693	-1.77518e-07
0.59923	-1.6326e-07
0.60153	-1.87926e-07
0.60383	-2.40487e-07
0.60613	-2.93833e-07
0.60843	-3.19537e-07
0.61073	-3.03274e-07
0.61303	-2.52413e-07
0.61533	-1.91738e-07
0.61763	-1.49874e-07
0.61993	-1.44036e-07
0.62223	-1.7145e-07
0.62453	-2.11868e-07
0.62683	-2.39408e-07
0.62913	-2.36877e-07
0.63143	-2.04632e-07
0.63373	-1.59383e-07
0.63603	-1.24058e-07
0.63833	-1.14731e-07
0.64063	-1.3201e-07
0.64293	-1.61412e-07
0.64523	-1.82096e-07
0.64753	-1.78684e-07
0.64983	-1.49474e-07
0.65213	-1.06695e-07
0.65443	-6.91511e-08
0.65673	-5.18288e-08
0.65903	-5.84433e-08
0.66133	-8.0846e-08
0.66363	-1.0504e-07
0.66593	-1.19773e-07
0.66823	-1.22476e-07
0.67053	-1.19233e-07
0.67283	-1.1929e-07
0.67513	-1.27872e-07
0.67743	-1.42025e-07
0.67973	-1.52109e-07
0.68203	-1.4802e-07
0.68433	-1.26189e-07
0.68663	-9.28864e-08
0.68893	-6.15582e-08
0.69123	-4.55825e-08
0.69353	-5.06556e-08
0.69583	-7.13766e-08
0.69813	-9.41788e-08
0.70043	-1.05016e-07
0.70273	-9.73617e-08
0.70503	-7.58155e-08
0.70733	-5.3159e-08
0.70963	-4.25323e-08
0.71193	-4.93285e-08
0.71423	-6.76419e-08
0.71653	-8.34964e-08
0.71883	-8.31192e-08
0.72113	-6.15001e-08
0.72343	-2.61847e-08
0.72573	6.1077e-09
0.72803	1.83541e-08
0.73033	2.69271e-09
0.73263	-3.48664e-08
0.73493	-7.72481e-08
0.73723	-1.05218e-07
0.73953	-1.07539e-07
0.74183	-8.6815e-08
0.74413	-5.78189e-08
0.74643	-3.92707e-08
0.74873	-4.36061e-08
0.75103	-7.03156e-08
0.75333	-1.06385e-07
0.75563	-1.33417e-07
0.75793	-1.37396e-07
0.76023	-1.15767e-07
0.76253	-7.81793e-08
0.76483	-4.08325e-08
0.76713	-1.78591e-08
0.76943	-1.45508e-08
0.77173	-2.5919e-08
0.77403	-4.08708e-08
0.77633	-4.91444e-08
0.77863	-4.68296e-08
0.78093	-3.74701e-08
0.78323	-2.85751e-08
0.78553	-2.61082e-08
0.78783	-3.05653e-08
0.79013	-3.70371e-08
0.79243	-3.90239e-08
0.79473	-3.33746e-08
0.79703	-2.30377e-08
0.79933	-1.57366e-08
0.80163	-1.93062e-08
0.80393	-3.66118e-08
0.80623	-6.33288e-08
0.80853	-9.01446e-08
0.81083	-1.08179e-07
0.81313	-1.1431e-07
0.81543	-1.12995e-07
0.81773	-1.13224e-07
0.82003	-1.22246e-07
0.82233	-1.3991e-07
0.82463	-1.57333e-07
0.82693	-1.61228e-07
0.82923	-1.41822e-07
0.83153	-9.98712e-08
0.83383	-4.83993e-08
0.83613	-7.52613e-09
0.83843	5.36339e-09
0.84073	-1.50279e-08
0.84303	-5.8287e-08
0.84533	-1.028e-07
0.84763	-1.26431e-07
0.84993	-1.17928e-07
0.85223	-8.2978e-08
0.85453	-4.15073e-08
0.85683	-1.74419e-08
0.85913	-2.61892e-08
0.86143	-6.64143e-08
0.86373	-1.20468e-07
0.86603	-1.63275e-07
0.86833	-1.75028e-07
0.87063	-1.51087e-07
0.87293	-1.04e-07
0.87523	-5.68179e-08
0.87753	-3.13781e-08
0.87983	-3.77541e-08
0.88213	-7.01895e-08
0.88443	-1.11212e-07
0.88673	-1.41269e-07
0.88903	-1.48513e-07
0.89133	-1.33658e-07
0.89363	-1.07823e-07
0.89593	-8.51905e-08
0.89823	-7.49638e-08
0.90053	-7.70872e-08
0.90283	-8.37357e-08
0.90513	-8.51441e-08
0.90743	-7.59863e-08
0.90973	-5.84849e-08
0.91203	-4.06262e-08
0.91433	-3.08833e-08
0.91663	-3.28858e-08
0.91893	-4.33598e-08
0.92123	-5.45334e-08
0.92353	-5.93992e-08
0.92583	-5.64545e-08
0.92813	-5.08635e-08
0.93043	-5.12023e-08
0.93273	-6.37084e-08
0.93503	-8.75919e-08
0.93733	-1.14466e-07
0.93963	-1.32562e-07
0.94193	-1.33524e-07
0.94423	-1.17881e-07
0.94653	-9.58844e-08
0.94883	-8.28892e-08
0.95113	-9.15685e-08
0.95343	-1.25125e-07
0.95573	-1.75236e-07
0.95803	-2.25934e-07
0.96033	-2.61408e-07
0.96263	-2.7355e-07
0.96493	-2.65233e-07
0.96723	-2.47678e-07
0.96953	-2.33495e-07
0.97183	-2.29327e-07
0.97413	-2.32167e-07
0.97643	-2.31328e-07
0.97873	-2.14897e-07
0.98103	-1.77095e-07
0.98333	-1.22496e-07
0.98563	-6.48513e-08
0.98793	-2.11772e-08
0.99023	-4.23034e-09
0.99253	-1.71767e-08
0.99483	-5.29321e-08
0.99713	-9.80942e-08
0.99943	-1.39095e-07
1.00173	-1.67363e-07
1.00403	-1.81212e-07
1.00633	-1.84201e-07
1.00863	-1.81552e-07
1.01093	-1.76959e-07
1.01323	-1.7137e-07
1.01553	-1.63839e-07
1.01783	-1.53233e-07
1.02013	-1.39323e-07
1.02243	-1.22543e-07
1.02473	-1.02958e-07
1.02703	-7.96912e-08
1.02933	-5.17536e-08
1.03163	-2.00674e-08
1.03393	1.07439e-08
1.03623	3.25462e-08
1.03853	3.66673e-08
1.04083	1.86704e-08
1.04313	-1.7581e-08
1.04543	-5.92883e-08
1.04773	-8.87584e-08
1.05003	-9.08536e-08
1.05233	-6.04078e-08
1.05463	-5.67019e-09
1.05693	5.44965e-08
1.05923	9.88136e-08
1.06153	1.13394e-07
1.06383	9.82472e-08
1.06613	6.70368e-08
1.06843	3.99989e-08
1.07073	3.35246e-08
1.07303	5.17171e-08
1.07533	8.42966e-08
1.07763	1.11944e-07
1.07993	1.16277e-07
1.08223	8.92355e-08
1.08453	3.70158e-08
1.08683	-2.3367e-08
1.08913	-7.28783e-08
1.09143	-9.98405e-08
1.09373	-1.04961e-07
1.09603	-9.9601e-08
1.09833	-9.86188e-08
1.10063	-1.11986e-07
1.10293	-1.39832e-07
1.10523	-1.73419e-07
1.10753	-2.01077e-07
1.10983	-2.15396e-07
1.11213	-2.17431e-07
1.11443	-2.1567e-07
1.11673	-2.20712e-07
1.11903	-2.39168e-07
1.12133	-2.70598e-07
1.12363	-3.09304e-07
1.12593	-3.49607e-07
1.12823	-3.90938e-07
1.13053	-4.39074e-07
1.13283	-5.02272e-07
1.13513	-5.84484e-07
1.13743	-6.80121e-07
1.13973	-7.74437e-07
1.14203	-8.5049e-07
1.14433	-8.99486e-07
1.14663	-9.28573e-07
1.14893	-9.60714e-07
1.15123	-1.02517e-06
1.15353	-1.14245e-06
1.15583	-1.31144e-06
1.15813	-1.50629e-06
1.16043	-1.68625e-06
1.16273	-1.81492e-06
1.16503	-1.8797e-06
1.16733	-1.90119e-06
1.16963	-1.92632e-06
1.17193	-2.00676e-06
1.17423	-2.17234e-06
1.17653	-2.41207e-06
1.17883	-2.67314e-06
1.18113	-2.87982e-06
1.18343	-2.96454e-06
1.18573	-2.89731e-06
1.18803	-2.69937e-06
1.19033	-2.43424e-06
1.19263	-2.17958e-06
1.19493	-1.99236e-06
1.19723	-1.88325e-06
1.19953	-1.81184e-06
1.20183	-1.70492e-06
1.20413	-1.48938e-06
1.20643	-1.12509e-06
1.20873	-6.23322e-07
1.21103	-4.33141e-08
1.21333	5.30447e-07
1.21563	1.01954e-06
1.21793	1.37792e-06
1.22023	1.60301e-06
1.22253	1.72909e-06
1.22483	1.8081e-06
1.22713	1.8879e-06
1.22943	1.99712e-06
1.23173	2.1414e-06
1.23403	2.30951e-06
1.23633	2.4837e-06
1.23863	2.64802e-06
1.24093	2.79101e-06
1.24323	2.90326e-06
1.24553	2.97372e-06
1.24783	2.98864e-06
1.25013	2.93521e-06
1.25243	2.80829e-06
1.25473	2.61633e-06
1.25703	2.38239e-06
1.25933	2.13873e-06
1.26163	1.91664e-06
1.26393	1.7359e-06
1.26623	1.59868e-06
1.26853	1.49053e-06
1.27083	1.38795e-06
1.27313	1.26886e-06
1.27543	1.12145e-06
1.27773	9.47789e-07
1.28003	7.61461e-07
1.28233	5.81049e-07
1.28463	4.22929e-07
1.28693	2.96375e-07
1.28923	2.02371e-07
1.29153	1.35527e-07
1.29383	8.73089e-08
1.29613	4.87844e-08
1.29843	1.21262e-08
1.30073	-2.88065e-08
1.30303	-7.79244e-08
1.30533	-1.35886e-07
1.30763	-1.98957e-07
1.30993	-2.58811e-07
1.31223	-3.04246e-07
1.31453	-3.24869e-07
1.31683	-3.15525e-07
1.31913	-2.79414e-07
1.32143	-2.28084e-07
1.32373	-1.77803e-07
1.32603	-1.43592e-07
1.32833	-1.33486e-07
1.33063	-1.45684e-07
1.33293	-1.69976e-07
1.33523	-1.92784e-07
1.33753	-2.03444e-07
1.33983	-1.98733e-07
1.34213	-1.83569e-07
1.34443	-1.67716e-07
1.34673	-1.60305e-07
1.34903	-1.64986e-07
1.35133	-1.78121e-07
1.35363	-1.90783e-07
1.35593	-1.93422e-07
1.35823	-1.80736e-07
1.36053	-1.54307e-07
1.36283	-1.21759e-07
1.36513	-9.30074e-08
1.36743	-7.5549e-08
1.36973	-7.11393e-08
1.37203	-7.53709e-08
1.37433	-8.01831e-08
1.37663	-7.79205e-08
1.37893	-6.49305e-08
1.38123	-4.30848e-08
1.38353	-1.87319e-08
1.38583	1.7235e-10
1.38813	7.27114e-09
1.39043	-7.89302e-11
1.39273	-2.04994e-08
1.39503	-4.98655e-08
1.39733	-8.32809e-08
1.39963	-1.1675e-07
1.40193	-1.47933e-07
1.40423	-1.75958e-07
1.40653	-2.0073e-07
1.40883	-2.22274e-07
1.41113	-2.40453e-07
1.41343	-2.55058e-07
1.41573	-2.66057e-07
1.41803	-2.73755e-07
1.42033	-2.78772e-07
1.42263	-2.81921e-07
1.42493	-2.84094e-07
1.42723	-2.86204e-07
1.42953	-2.89074e-07
1.43183	-2.93171e-07
1.43413	-2.98173e-07
1.43643	-3.02595e-07
1.43873	-3.03841e-07
1.44103	-2.98941e-07
1.44333	-2.85888e-07
1.44563	-2.65085e-07
1.44793	-2.40126e-07
1.45023	-2.17279e-07
1.45253	-2.03576e-07
1.45483	-2.04099e-07
1.45713	-2.19617e-07
1.45943	-2.45696e-07
1.46173	-2.73856e-07
1.46403	-2.94449e-07
1.46633	-3.00055e-07
1.46863	-2.87957e-07
1.47093	-2.60611e-07
1.47323	-2.24013e-07
1.47553	-1.84843e-07
1.47783	-1.47834e-07
1.48013	-1.14629e-07
1.48243	-8.45542e-08
1.48473	-5.66944e-08
1.48703	-3.19568e-08
1.48933	-1.38117e-08
1.49163	-7.14244e-09
1.49393	-1.56911e-08
1.49623	-3.94103e-08
1.49853	-7.31795e-08
1.50083	-1.0772e-07
1.50313	-1.32464e-07
1.50543	-1.39174e-07
1.50773	-1.24706e-07
1.51003	-9.17695e-08
1.51233	-4.7437e-08
1.51463	-2.44621e-10
1.51693	4.27637e-08
1.51923	7.78055e-08
1.52153	1.04432e-07
1.52383	1.24275e-07
1.52613	1.39413e-07
1.52843	1.51289e-07
1.53073	1.60607e-07
1.53303	1.67947e-07
1.53533	1.74409e-07
1.53763	1.81653e-07
1.53993	1.91171e-07
1.54223	2.03231e-07
1.54453	2.16211e-07
1.54683	2.26908e-07
1.54913	2.31801e-07
1.55143	2.28663e-07
1.55373	2.17596e-07
1.55603	2.00836e-07
1.55833	1.81328e-07
1.56063	1.60831e-07
1.56293	1.38656e-07
1.56523	1.11909e-07
1.56753	7.7297e-08
1.56983	3.36777e-08
1.57213	-1.6027e-08
1.57443	-6.47478e-08
1.57673	-1.0338e-07
1.57903	-1.24338e-07
1.58133	-1.24981e-07
1.58363	-1.09234e-07
1.58593	-8.64912e-08
1.58823	-6.80725e-08
1.59053	-6.26814e-08
1.59283	-7.28113e-08
1.59513	-9.36683e-08
1.59743	-1.15095e-07
1.59973	-1.25682e-07
1.60203	-1.17341e-07
1.60433	-8.84765e-08
1.60663	-4.45539e-08
1.60893	3.98785e-09
1.61123	4.54876e-08
1.61353	7.08997e-08
1.61583	7.62985e-08
1.61813	6.33293e-08
1.62043	3.77901e-08
1.62273	7.21985e-09
1.62503	-2.14089e-08
1.62733	-4.30691e-08
1.62963	-5.48732e-08
1.63193	-5.54004e-08
1.63423	-4.38095e-08
1.63653	-1.93647e-08
1.63883	1.83084e-08
1.64113	6.83589e-08
1.64343	1.2772e-07
1.64573	1.90605e-07
1.64803	2.48972e-07
1.65033	2.94055e-07
1.65263	3.18658e-07
1.65493	3.19491e-07
1.65723	2.98727e-07
1.65953	2.64113e-07
1.66183	2.27387e-07
1.66413	2.01351e-07
1.66643	1.96451e-07
1.66873	2.17934e-07
1.67103	2.64516e-07
1.67333	3.28956e-07
1.67563	4.00269e-07
1.67793	4.66711e-07
1.68023	5.18491e-07
1.68253	5.49351e-07
1.68483	5.56746e-07
1.68713	5.41001e-07
1.68943	5.04178e-07
1.69173	4.49427e-07
1.69403	3.8109e-07
1.69633	3.05313e-07
1.69863	2.30441e-07
1.70093	1.66461e-07
1.70323	1.23193e-07
1.70553	1.07607e-07
1.70783	1.21232e-07
1.71013	1.58809e-07
1.71243	2.0902e-07
1.71473	2.57328e-07
1.71703	2.90145e-07
1.71933	2.98939e-07
1.72163	2.82867e-07
1.72393	2.48986e-07
1.72623	2.0994e-07
1.72853	1.79883e-07
1.73083	1.69919e-07
1.73313	1.84515e-07
1.73543	2.19942e-07
1.73773	2.6523e-07
1.74003	3.05334e-07
1.74233	3.2564e-07
1.74463	3.16505e-07
1.74693	2.76499e-07
1.74923	2.13329e-07
1.75153	1.42013e-07
1.75383	8.07394e-08
1.75613	4.55512e-08
1.75843	4.5525e-08
1.76073	8.00134e-08
1.76303	1.38917e-07
1.76533	2.05909e-07
1.76763	2.63486e-07
1.76993	2.98058e-07
1.77223	3.03312e-07
1.77453	2.8086e-07
1.77683	2.3825e-07
1.77913	1.8552e-07
1.78143	1.31862e-07
1.78373	8.37619e-08
1.78603	4.50416e-08
1.78833	1.82862e-08
1.79063	6.4511e-09
1.79293	1.34829e-08
1.79523	4.34136e-08
1.79753	9.82888e-08
1.79983	1.75983e-07
1.80213	2.69093e-07
1.80443	3.65656e-07
1.80673	4.51624e-07
1.80903	5.143e-07
1.81133	5.4558e-07
1.81363	5.43983e-07
1.81593	5.14917e-07
1.81823	4.69218e-07
1.82053	4.20391e-07
1.82283	3.81242e-07
1.82513	3.60626e-07
1.82743	3.61096e-07
1.82973	3.7816e-07
1.83203	4.01667e-07
1.83433	4.19271e-07
1.83663	4.21154e-07
1.83893	4.04374e-07
1.84123	3.74896e-07
1.84353	3.45905e-07
1.84583	3.32434e-07
1.84813	3.44172e-07
1.85043	3.79656e-07
1.85273	4.25006e-07
1.85503	4.58739e-07
1.85733	4.61356e-07
1.85963	4.25707e-07
1.86193	3.63003e-07
1.86423	3.00693e-07
1.86653	2.71846e-07
1.86883	2.99936e-07
1.87113	3.85786e-07
1.87343	5.03305e-07
1.87573	6.07283e-07
1.87803	6.51029e-07
1.88033	6.06737e-07
1.88263	4.79431e-07
1.88493	3.07547e-07
1.88723	1.4893e-07
1.88953	5.7674e-08
1.89183	6.17288e-08
1.89413	1.51276e-07
1.89643	2.8325e-07
1.89873	4.0012e-07
1.90103	4.54531e-07
1.90333	4.28738e-07
1.90563	3.40246e-07
1.90793	2.31589e-07
1.91023	1.49557e-07
1.91253	1.23927e-07
1.91483	1.5559e-07
1.91713	2.19132e-07
1.91943	2.77745e-07
1.92173	3.02537e-07
1.92403	2.86535e-07
1.92633	2.46743e-07
1.92863	2.13869e-07
1.93093	2.15466e-07
1.93323	2.6132e-07
1.93553	3.38387e-07
1.93783	4.17506e-07
1.94013	4.68089e-07
1.94243	4.73129e-07
1.94473	4.37016e-07
1.94703	3.82572e-07
1.94933	3.39234e-07
1.95163	3.28644e-07
1.95393	3.54811e-07
1.95623	4.03368e-07
1.95853	4.49654e-07
1.96083	4.71044e-07
1.96313	4.57212e-07
1.96543	4.13591e-07
1.96773	3.57062e-07
1.97003	3.06828e-07
1.97233	2.75511e-07
1.97463	2.64755e-07
1.97693	2.66846e-07
1.97923	2.70549e-07
1.98153	2.67473e-07
1.98383	2.55529e-07
1.98613	2.38177e-07
1.98843	2.20686e-07
1.99073	2.06209e-07
1.99303	1.9417e-07
1.99533	1.81719e-07
1.99763	1.66929e-07
1.99993	1.51325e-07
2.00223	1.39812e-07
2.00453	1.37809e-07
2.00683	1.47314e-07
2.00913	1.64444e-07
2.01143	1.80268e-07
2.01373	1.84845e-07
2.01603	1.72397e-07
2.01833	1.44743e-07
2.02063	1.10906e-07
2.02293	8.29072e-08
2.02523	6.98644e-08
2.02753	7.35536e-08
2.02983	8.78135e-08
2.03213	1.02112e-07
2.03443	1.07289e-07
2.03673	1.00309e-07
2.03903	8.53945e-08
2.04133	7.0955e-08
2.04363	6.40955e-08
2.04593	6.58515e-08
2.04823	6.99505e-08
2.05053	6.59452e-08
2.05283	4.51257e-08
2.05513	6.00877e-09
2.05743	-4.36758e-08
2.05973	-8.97797e-08
2.06203	-1.18074e-07
2.06433	-1.20998e-07
2.06663	-1.01422e-07
2.06893	-7.1529e-08
2.07123	-4.73518e-08
2.07353	-4.16676e-08
2.07583	-5.86472e-08
2.07813	-9.2696e-08
2.08043	-1.31773e-07
2.08273	-1.63328e-07
2.08503	-1.79901e-07
2.08733	-1.81844e-07
2.08963	-1.76231e-07
2.09193	-1.72902e-07
2.09423	-1.79815e-07
2.09653	-1.99864e-07
2.09883	-2.30358e-07
2.10113	-2.64909e-07
2.10343	-2.96455e-07
2.10573	-3.19924e-07
2.10803	-3.33556e-07
2.11033	-3.3876e-07
2.11263	-3.39021e-07
2.11493	-3.38538e-07
2.11723	-3.41021e-07
2.11953	-3.48742e-07
2.12183	-3.61818e-07
2.12413	-3.77813e-07
2.12643	-3.92024e-07
2.12873	-3.98761e-07
2.13103	-3.93556e-07
2.13333	-3.75579e-07
2.13563	-3.49086e-07
2.13793	-3.22824e-07
2.14023	-3.07101e-07
2.14253	-3.09485e-07
2.14483	-3.30991e-07
2.14713	-3.64775e-07
2.14943	-3.9837e-07
2.15173	-4.18838e-07
2.15403	-4.18636e-07
2.15633	-3.99434e-07
2.15863	-3.71838e-07
2.16093	-3.50909e-07
2.16323	-3.49394e-07
2.16553	-3.71837e-07
2.16783	-4.12413e-07
2.17013	-4.57613e-07
2.17243	-4.92519e-07
2.17473	-5.07683e-07
2.17703	-5.03301e-07
2.17933	-4.8872e-07
2.18163	-4.77607e-07
2.18393	-4.81241e-07
2.18623	-5.0319e-07
2.18853	-5.37904e-07
2.19083	-5.73683e-07
2.19313	-5.98377e-07
2.19543	-6.04896e-07
2.19773	-5.9394e-07
2.20003	-5.72867e-07
2.20233	-5.51646e-07
2.20463	-5.38157e-07
2.20693	-5.35232e-07
2.20923	-5.40646e-07
2.21153	-5.49638e-07
2.21383	-5.58248e-07
2.21613	-5.65546e-07
2.21843	-5.73671e-07
2.22073	-5.85998e-07
2.22303	-6.04834e-07
2.22533	-6.30197e-07
2.22763	-6.60492e-07
2.22993	-6.94584e-07
2.23223	-7.33841e-07
2.23453	-7.82586e-07
2.23683	-8.46311e-07
2.23913	-9.28302e-07
2.24143	-1.02642e-06
2.24373	-1.13196e-06
2.24603	-1.23154e-06
2.24833	-1.31159e-06
2.25063	-1.36363e-06
2.25293	-1.38792e-06
2.25523	-1.39393e-06
2.25753	-1.39729e-06
2.25983	-1.41446e-06
2.26213	-1.45737e-06
2.26443	-1.53008e-06
2.26673	-1.6283e-06
2.26903	-1.74169e-06
2.27133	-1.85739e-06
2.27363	-1.96328e-06
2.27593	-2.04988e-06
2.27823	-2.11082e-06
2.28053	-2.14249e-06
2.28283	-2.14383e-06
2.28513	-2.11656e-06
2.28743	-2.06577e-06
2.28973	-2.00011e-06
2.29203	-1.9307e-06
2.29433	-1.86863e-06
2.29663	-1.82164e-06
2.29893	-1.79112e-06
2.30123	-1.7707e-06
2.30353	-1.74736e-06
2.30583	-1.70474e-06
2.30813	-1.6277e-06
2.31043	-1.50648e-06
2.31273	-1.33925e-06
2.31503	-1.13213e-06
2.31733	-8.96955e-07
2.31963	-6.47749e-07
2.32193	-3.9701e-07
2.32423	-1.53037e-07
2.32653	8.11199e-08
2.32883	3.06999e-07
2.33113	5.28793e-07
2.33343	7.50835e-07
2.33573	9.75263e-07
2.33803	1.20053e-06
2.34033	1.42115e-06
2.34263	1.62878e-06
2.34493	1.81436e-06
2.34723	1.97061e-06
2.34953	2.09418e-06
2.35183	2.18658e-06
2.35413	2.25342e-06
2.35643	2.30225e-06
2.35873	2.33963e-06
2.36103	2.36849e-06
2.36333	2.38701e-06
2.36563	2.38932e-06
2.36793	2.36794e-06
2.37023	2.31701e-06
2.37253	2.23494e-06
2.37483	2.12549e-06
2.37713	1.99686e-06
2.37943	1.85925e-06
2.38173	1.72197e-06
2.38403	1.59132e-06
2.38633	1.46991e-06
2.38863	1.35761e-06
2.39093	1.2532e-06
2.39323	1.15587e-06
2.39553	1.06572e-06
2.39783	9.83072e-07
2.40013	9.0718e-07
2.40243	8.35319e-07
2.40473	7.63033e-07
2.40703	6.85733e-07
2.40933	6.01033e-07
2.41163	5.10673e-07
2.41393	4.20903e-07
2.41623	3.40837e-07
2.41853	2.79238e-07
2.42083	2.40995e-07
2.42313	2.24847e-07
2.42543	2.23417e-07
2.42773	2.25671e-07
2.43003	2.20823e-07
2.43233	2.02056e-07
2.43463	1.68531e-07
2.43693	1.24908e-07
2.43923	7.87487e-08
2.44153	3.70553e-08
2.44383	3.54216e-09
2.44613	-2.22453e-08
2.44843	-4.37668e-08
2.45073	-6.50717e-08
2.45303	-8.84514e-08
2.45533	-1.13333e-07
2.45763	-1.36868e-07
2.45993	-1.55763e-07
2.46223	-1.68286e-07
2.46453	-1.75352e-07
2.46683	-1.80112e-07
2.46913	-1.8631e-07
2.47143	-1.96303e-07
2.47373	-2.09804e-07
2.47603	-2.2402e-07
2.47833	-2.35095e-07
2.48063	-2.40141e-07
2.48293	-2.38829e-07
2.48523	-2.33765e-07
2.48753	-2.29497e-07
2.48983	-2.30644e-07
2.49213	-2.40007e-07
2.49443	-2.57463e-07
2.49673	-2.80034e-07
2.49903	-3.02981e-07
2.50133	-3.2142e-07
2.50363	-3.31853e-07
2.50593	-3.33198e-07
2.50823	-3.27142e-07
2.51053	-3.17854e-07
2.51283	-3.11129e-07
2.51513	-3.13059e-07
2.51743	-3.2836e-07
2.51973	-3.58683e-07
2.52203	-4.01439e-07
2.52433	-4.49762e-07
2.52663	-4.93992e-07
2.52893	-5.24523e-07
2.53123	-5.3513e-07
2.53353	-5.25469e-07
2.53583	-5.01531e-07
2.53813	-4.73534e-07
2.54043	-4.51897e-07
2.54273	-4.42893e-07
2.54503	-4.45924e-07
2.54733	-4.53755e-07
2.54963	-4.55745e-07
2.55193	-4.42698e-07
2.55423	-4.11098e-07
2.55653	-3.64724e-07
2.55883	-3.12875e-07
2.56113	-2.66056e-07
2.56343	-2.31296e-07
2.56573	-2.09408e-07
2.56803	-1.95555e-07
2.57033	-1.82751e-07
2.57263	-1.66392e-07
2.57493	-1.47307e-07
2.57723	-1.31603e-07
2.57953	-1.27211e-07
2.58183	-1.38872e-07
2.58413	-1.64209e-07
2.58643	-1.93134e-07
2.58873	-2.11204e-07
2.59103	-2.05556e-07
2.59333	-1.7068e-07
2.59563	-1.11259e-07
2.59793	-4.06462e-08
2.60023	2.43929e-08
2.60253	7.03061e-08
2.60483	9.17841e-08
2.60713	9.30629e-08
2.60943	8.51576e-08
2.61173	8.0545e-08
2.61403	8.78307e-08
2.61633	1.08705e-07
2.61863	1.38207e-07
2.62093	1.67724e-07
2.62323	1.89008e-07
2.62553	1.97344e-07
2.62783	1.92737e-07
2.63013	1.79091e-07
2.63243	1.62285e-07
2.63473	1.48218e-07
2.63703	1.41548e-07
2.63933	1.45159e-07
2.64163	1.59963e-07
2.64393	1.84679e-07
2.64623	2.1562e-07
2.64853	2.46946e-07
2.65083	2.71828e-07
2.65313	2.84547e-07
2.65543	2.82824e-07
2.65773	2.69225e-07
2.66003	2.50666e-07
2.66233	2.35842e-07
2.66463	2.31585e-07
2.66693	2.39853e-07
2.66923	2.56995e-07
2.67153	2.75875e-07
2.67383	2.89942e-07
2.67613	2.9719e-07
2.67843	3.01791e-07
2.68073	3.12298e-07
2.68303	3.37093e-07
2.68533	3.79364e-07
2.68763	4.34363e-07
2.68993	4.90735e-07
2.69223	5.35614e-07
2.69453	5.61129e-07
2.69683	5.68934e-07
2.69913	5.70084e-07
2.70143	5.79799e-07
2.70373	6.09269e-07
2.70603	6.58427e-07
2.70833	7.13484e-07
2.71063	7.51002e-07
2.71293	7.47181e-07
2.71523	6.88437e-07
2.71753	5.78437e-07
2.71983	4.38189e-07
2.72213	2.98838e-07
2.72443	1.90172e-07
2.72673	1.29863e-07
2.72903	1.18182e-07
2.73133	1.4042e-07
2.73363	1.75713e-07
2.73593	2.07963e-07
2.73823	2.33652e-07
2.74053	2.62786e-07
2.74283	3.12527e-07
2.74513	3.96569e-07
2.74743	5.15442e-07
2.74973	6.52632e-07
2.75203	7.78807e-07
2.75433	8.62705e-07
2.75663	8.84048e-07
2.75893	8.4275e-07
2.76123	7.6008e-07
2.76353	6.70948e-07
2.76583	6.10348e-07
2.76813	5.99652e-07
2.77043	6.38633e-07
2.77273	7.06655e-07
2.77503	7.72518e-07
2.77733	8.08646e-07
2.77963	8.03382e-07
2.78193	7.65971e-07
2.78423	7.22029e-07
2.78653	7.01528e-07
2.78883	7.24667e-07
2.79113	7.9199e-07
2.79343	8.83236e-07
2.79573	9.65524e-07
2.79803	1.00731e-06
2.80033	9.91949e-07
2.80263	9.24862e-07
2.80493	8.31217e-07
2.80723	7.45208e-07
2.80953	6.95769e-07
2.81183	6.95033e-07
2.81413	7.34433e-07
2.81643	7.89829e-07
2.81873	8.32959e-07
2.82103	8.4383e-07
2.82333	8.18548e-07
2.82563	7.69468e-07
2.82793	7.18202e-07
2.83023	6.85222e-07
2.83253	6.81017e-07
2.83483	7.02617e-07
2.83713	7.36461e-07
2.83943	7.65556e-07
2.84173	7.77151e-07
2.84403	7.67361e-07
2.84633	7.41123e-07
2.84863	7.08318e-07
2.85093	6.78555e-07
2.85323	6.57332e-07
2.85553	6.45018e-07
2.85783	6.38347e-07
2.86013	6.32857e-07
2.86243	6.24622e-07
2.86473	6.10578e-07
2.86703	5.88009e-07
2.86933	5.54449e-07
2.87163	5.08839e-07
2.87393	4.53642e-07
2.87623	3.96422e-07
2.87853	3.49195e-07
2.88083	3.24809e-07
2.88313	3.31421e-07
2.88543	3.67667e-07
2.88773	4.21354e-07
2.89003	4.73104e-07
2.89233	5.03898e-07
2.89463	5.0318e-07
2.89693	4.73504e-07
2.89923	4.29113e-07
2.90153	3.88783e-07
2.90383	3.66332e-07
2.90613	3.63589e-07
2.90843	3.69607e-07
2.91073	3.6675e-07
2.91303	3.40645e-07
2.91533	2.88788e-07
2.91763	2.23047e-07
2.91993	1.64374e-07
2.92223	1.32105e-07
2.92453	1.33267e-07
2.92683	1.57572e-07
2.92913	1.81076e-07
2.93143	1.77121e-07
2.93373	1.29381e-07
2.93603	4.0602e-08
2.93833	-6.73906e-08
2.94063	-1.62584e-07
2.94293	-2.16417e-07
2.94523	-2.15771e-07
2.94753	-1.67875e-07
2.94983	-9.62668e-08
2.95213	-3.02652e-08
2.95443	6.75528e-09
2.95673	4.93943e-09
2.95903	-3.13638e-08
2.96133	-8.88759e-08
2.96363	-1.52928e-07
2.96593	-2.13104e-07
2.96823	-2.64659e-07
2.97053	-3.06285e-07
2.97283	-3.36935e-07
2.97513	-3.54621e-07
2.97743	-3.58306e-07
2.97973	-3.51492e-07
2.98203	-3.44477e-07
2.98433	-3.52638e-07
2.98663	-3.90431e-07
2.98893	-4.63656e-07
2.99123	-5.64239e-07
2.99353	-6.71052e-07
2.99583	-7.57412e-07
2.99813	-8.02261e-07
3.00043	-7.99687e-07
3.00273	-7.61866e-07
3.00503	-7.13588e-07
3.00733	-6.80802e-07
3.00963	-6.78794e-07
3.01193	-7.0596e-07
3.01423	-7.46303e-07
3.01653	-7.79303e-07
3.01883	-7.91865e-07
3.02113	-7.85954e-07
3.02343	-7.77731e-07
3.02573	-7.88524e-07
3.02803	-8.32363e-07
3.03033	-9.06739e-07
3.03263	-9.91727e-07
3.03493	-1.0583e-06
3.03723	-1.0819e-06
3.03953	-1.05453e-06
3.04183	-9.89311e-07
3.04413	-9.15192e-07
3.04643	-8.64324e-07
3.04873	-8.58278e-07
3.05103	-8.99586e-07
3.05333	-9.72323e-07
3.05563	-1.0509e-06
3.05793	-1.11238e-06
3.06023	-1.14621e-06
3.06253	-1.15711e-06
3.06483	-1.16045e-06
3.06713	-1.17323e-06
3.06943	-1.2055e-06
3.07173	-1.25633e-06
3.07403	-1.31559e-06
3.07633	-1.36979e-06
3.07863	-1.40828e-06
3.08093	-1.4268e-06
3.08323	-1.42695e-06
3.08553	-1.41305e-06
3.08783	-1.38888e-06
3.09013	-1.35656e-06
3.09243	-1.31825e-06
3.09473	-1.27904e-06
3.09703	-1.24881e-06
3.09933	-1.24102e-06
3.10163	-1.26851e-06
3.10393	-1.33792e-06
3.10623	-1.44576e-06
3.10853	-1.57808e-06
3.11083	-1.71427e-06
3.11313	-1.83328e-06
3.11543	-1.91962e-06
3.11773	-1.96669e-06
3.12003	-1.97658e-06
3.12233	-1.95722e-06
3.12463	-1.91878e-06
3.12693	-1.87113e-06
3.12923	-1.82294e-06
3.13153	-1.78179e-06
3.13383	-1.75387e-06
3.13613	-1.74258e-06
3.13843	-1.74615e-06
3.14073	-1.75593e-06
3.14303	-1.757e-06
3.14533	-1.73184e-06
3.14763	-1.66617e-06
3.14993	-1.55464e-06
3.15223	-1.40342e-06
3.15453	-1.22829e-06
3.15683	-1.04852e-06
3.15913	-8.79222e-07
3.16143	-7.25572e-07
3.16373	-5.81698e-07
3.16603	-4.34649e-07
3.16833	-2.71598e-07
3.17063	-8.67696e-08
3.17293	1.15207e-07
3.17523	3.21048e-07
3.17753	5.14705e-07
3.17983	6.84457e-07
3.18213	8.27766e-07
3.18443	9.51648e-07
3.18673	1.0685e-06
3.18903	1.18949e-06
3.19133	1.31867e-06
3.19363	1.45045e-06
3.19593	1.57153e-06
3.19823	1.66622e-06
3.20053	1.72272e-06
3.20283	1.73781e-06
3.20513	1.71809e-06
3.20743	1.67767e-06
3.20973	1.63345e-06
3.21203	1.60001e-06
3.21433	1.58584e-06
3.21663	1.59199e-06
3.21893	1.61308e-06
3.22123	1.64004e-06
3.22353	1.66324e-06
3.22583	1.67519e-06
3.22813	1.67199e-06
3.23043	1.65336e-06
3.23273	1.62148e-06
3.23503	1.57932e-06
3.23733	1.52901e-06
3.23963	1.471e-06
3.24193	1.40437e-06
3.24423	1.32807e-06
3.24653	1.24252e-06
3.24883	1.1507e-06
3.25113	1.05799e-06
3.25343	9.70642e-07
3.25573	8.93328e-07
3.25803	8.26919e-07
3.26033	7.6764e-07
3.26263	7.0825e-07
3.26493	6.40968e-07
3.26723	5.61002e-07
3.26953	4.69108e-07
3.27183	3.71942e-07
3.27413	2.79913e-07
3.27643	2.03363e-07
3.27873	1.48692e-07
3.28103	1.16097e-07
3.28333	9.98442e-08
3.28563	9.08947e-08
3.28793	8.06509e-08
3.29023	6.41758e-08
3.29253	4.15713e-08
3.29483	1.70972e-08
3.29713	-3.38165e-09
3.29943	-1.5372e-08
3.30173	-1.78609e-08
3.30403	-1.37767e-08
3.30633	-8.7989e-09
3.30863	-9.17745e-09
3.31093	-1.95209e-08
3.31323	-4.13836e-08
3.31553	-7.30726e-08
3.31783	-1.10608e-07
3.32013	-1.49397e-07
3.32243	-1.86e-07
3.32473	-2.19373e-07
3.32703	-2.51135e-07
3.32933	-2.84697e-07
3.33163	-3.23469e-07
3.33393	-3.6873e-07
3.33623	-4.18044e-07
3.33853	-4.65032e-07
3.34083	-5.00945e-07
3.34313	-5.17717e-07
3.34543	-5.11449e-07
3.34773	-4.84812e-07
3.35003	-4.47067e-07
3.35233	-4.11303e-07
3.35463	-3.89671e-07
3.35693	-3.88468e-07
3.35923	-4.05218e-07
3.36153	-4.29191e-07
3.36383	-4.45402e-07
3.36613	-4.40551e-07
3.36843	-4.08423e-07
3.37073	-3.52437e-07
3.37303	-2.84237e-07
3.37533	-2.18985e-07
3.37763	-1.69448e-07
3.37993	-1.41407e-07
3.38223	-1.32237e-07
3.38453	-1.32953e-07
3.38683	-1.32463e-07
3.38913	-1.21942e-07
3.39143	-9.74249e-08
3.39373	-5.9828e-08
3.39603	-1.29364e-08
3.39833	3.92028e-08
3.40063	9.39945e-08
3.40293	1.5037e-07
3.40523	2.07518e-07
3.40753	2.63326e-07
3.40983	3.13672e-07
3.41213	3.53136e-07
3.41443	3.76871e-07
3.41673	3.82707e-07
3.41903	3.72505e-07
3.42133	3.52126e-07
3.42363	3.30112e-07
3.42593	3.1561e-07
3.42823	3.1626e-07
3.43053	3.36544e-07
3.43283	3.76804e-07
3.43513	4.32965e-07
3.43743	4.97009e-07
3.43973	5.58359e-07
3.44203	6.06224e-07
3.44433	6.32601e-07
3.44663	6.35077e-07
3.44893	6.18243e-07
3.45123	5.92721e-07
3.45353	5.71647e-07
3.45583	5.65671e-07
3.45813	5.78456e-07
3.46043	6.04803e-07
3.46273	6.32557e-07
3.46503	6.47767e-07
3.46733	6.40923e-07
3.46963	6.11437e-07
3.47193	5.6815e-07
3.47423	5.25529e-07
3.47653	4.97299e-07
3.47883	4.90557e-07
3.48113	5.03226e-07
3.48343	5.2602e-07
3.48573	5.47802e-07
3.48803	5.61505e-07
3.49033	5.67484e-07
3.49263	5.72613e-07
3.49493	5.85689e-07
3.49723	6.11724e-07
3.49953	6.48307e-07
3.50183	6.8612e-07
3.50413	7.13446e-07
3.50643	7.2234e-07
3.50873	7.13178e-07
3.51103	6.95094e-07
3.51333	6.81927e-07
3.51563	6.8562e-07
3.51793	7.10301e-07
3.52023	7.49947e-07
3.52253	7.90689e-07
3.52483	8.16606e-07
3.52713	8.16266e-07
3.52943	7.87113e-07
3.53173	7.36101e-07
3.53403	6.76752e-07
3.53633	6.24349e-07
3.53863	5.9135e-07
3.54093	5.84483e-07
3.54323	6.03844e-07
3.54553	6.43451e-07
3.54783	6.92547e-07
3.55013	7.37382e-07
3.55243	7.6371e-07
3.55473	7.60215e-07
3.55703	7.22389e-07
3.55933	6.55472e-07
3.56163	5.74644e-07
3.56393	5.01299e-07
3.56623	4.55965e-07
3.56853	4.50376e-07
3.57083	4.82267e-07
3.57313	5.35849e-07
3.57543	5.8849e-07
3.57773	6.21099e-07
3.58003	6.27483e-07
3.58233	6.1793e-07
3.58463	6.14741e-07
3.58693	6.41244e-07
3.58923	7.09315e-07
3.59153	8.11504e-07
3.59383	9.22043e-07
3.59613	1.00684e-06
3.59843	1.03813e-06
3.60073	1.00706e-06
3.60303	9.28089e-07
3.60533	8.33006e-07
3.60763	7.57197e-07
3.60993	7.24453e-07
3.61223	7.37338e-07
3.61453	7.77357e-07
3.61683	8.14541e-07
3.61913	8.21676e-07
3.62143	7.86476e-07
3.62373	7.16308e-07
3.62603	6.33836e-07
3.62833	5.66206e-07
3.63063	5.33139e-07
3.63293	5.39266e-07
3.63523	5.73581e-07
3.63753	6.1538e-07
3.63983	6.43295e-07
3.64213	6.43203e-07
3.64443	6.12023e-07
3.64673	5.56744e-07
3.64903	4.90155e-07
3.65133	4.25684e-07
3.65363	3.73382e-07
3.65593	3.37872e-07
3.65823	3.18073e-07
3.66053	3.0807e-07
3.66283	2.98757e-07
3.66513	2.80248e-07
3.66743	2.45027e-07
3.66973	1.91226e-07
3.67203	1.2471e-07
3.67433	5.84842e-08
3.67663	8.73217e-09
3.67893	-1.15679e-08
3.68123	1.09604e-09
3.68353	3.776e-08
3.68583	7.92779e-08
3.68813	1.03556e-07
3.69043	9.47455e-08
3.69273	5.00301e-08
3.69503	-1.95434e-08
3.69733	-9.49764e-08
3.69963	-1.59291e-07
3.70193	-2.0657e-07
3.70423	-2.45248e-07
3.70653	-2.93556e-07
3.70883	-3.69048e-07
3.71113	-4.77375e-07
3.71343	-6.0615e-07
3.71573	-7.27478e-07
3.71803	-8.08458e-07
3.72033	-8.24951e-07
3.72263	-7.7218e-07
3.72493	-6.6714e-07
3.72723	-5.41793e-07
3.72953	-4.30345e-07
3.73183	-3.56626e-07
3.73413	-3.27131e-07
3.73643	-3.32236e-07
3.73873	-3.53954e-07
3.74103	-3.75634e-07
3.74333	-3.88648e-07
3.74563	-3.9332e-07
3.74793	-3.94789e-07
3.75023	-3.9719e-07
3.75253	-4.00027e-07
3.75483	-3.98846e-07
3.75713	-3.8938e-07
3.75943	-3.72109e-07
3.76173	-3.53864e-07
3.76403	-3.45021e-07
3.76633	-3.53584e-07
3.76863	-3.79632e-07
3.77093	-4.13648e-07
3.77323	-4.402e-07
3.77553	-4.45399e-07
3.77783	-4.24266e-07
3.78013	-3.83948e-07
3.78243	-3.40831e-07
3.78473	-3.12882e-07
3.78703	-3.11142e-07
3.78933	-3.34842e-07
3.79163	-3.72651e-07
3.79393	-4.09296e-07
3.79623	-4.33904e-07
3.79853	-4.45525e-07
3.80083	-4.52951e-07
3.80313	-4.69078e-07
3.80543	-5.03104e-07
3.80773	-5.54959e-07
3.81003	-6.15085e-07
3.81233	-6.69647e-07
3.81463	-7.08203e-07
3.81693	-7.29503e-07
3.81923	-7.42126e-07
3.82153	-7.59539e-07
3.82383	-7.92277e-07
3.82613	-8.41576e-07
3.82843	-8.98019e-07
3.83073	-9.46111e-07
3.83303	-9.72454e-07
3.83533	-9.73329e-07
3.83763	-9.57739e-07
3.83993	-9.4436e-07
3.84223	-9.53932e-07
3.84453	-1.00084e-06
3.84683	-1.08785e-06
3.84913	-1.20611e-06
3.85143	-1.33989e-06
3.85373	-1.47322e-06
3.85603	-1.5951e-06
3.85833	-1.70115e-06
3.86063	-1.79175e-06
3.86293	-1.86867e-06
3.86523	-1.93263e-06
3.86753	-1.98328e-06
3.86983	-2.02158e-06
3.87213	-2.05243e-06
3.87443	-2.08577e-06
3.87673	-2.13463e-06
3.87903	-2.21077e-06
3.88133	-2.31969e-06
3.88363	-2.45731e-06
3.88593	-2.60992e-06
3.88823	-2.75743e-06
3.89053	-2.87852e-06
3.89283	-2.95579e-06
3.89513	-2.97942e-06
3.89743	-2.94854e-06
3.89973	-2.87068e-06
3.90203	-2.75984e-06
3.90433	-2.63369e-06
3.90663	-2.51014e-06
3.90893	-2.40339e-06
3.91123	-2.32005e-06
3.91353	-2.25643e-06
3.91583	-2.19835e-06
3.91813	-2.12444e-06
3.92043	-2.01235e-06
3.92273	-1.84607e-06
3.92503	-1.62151e-06
3.92733	-1.34787e-06
3.92963	-1.04408e-06
3.93193	-7.31744e-07
3.93423	-4.2758e-07
3.93653	-1.38753e-07
3.93883	1.36914e-07
3.94113	4.06389e-07
3.94343	6.75108e-07
3.94573	9.42345e-07
3.94803	1.20068e-06
3.95033	1.43973e-06
3.95263	1.652e-06
3.95493	1.83745e-06
3.95723	2.00415e-06
3.95953	2.16441e-06
3.96183	2.32833e-06
3.96413	2.49793e-06
3.96643	2.66505e-06
3.96873	2.81396e-06
3.97103	2.92756e-06
3.97333	2.99401e-06
3.97563	3.01072e-06
3.97793	2.98415e-06
3.98023	2.92583e-06
3.98253	2.84712e-06
3.98483	2.75525e-06
3.98713	2.65242e-06
3.98943	2.5378e-06
3.99173	2.41072e-06
3.99403	2.27302e-06
3.99633	2.12927e-06
3.99863	1.98493e-06
4.00093	1.84393e-06
4.00323	1.7072e-06
4.00553	1.57309e-06
4.00783	1.43932e-06
4.01013	1.30505e-06
4.01243	1.17191e-06
4.01473	1.04325e-06
4.01703	9.22396e-07
4.01933	8.11113e-07
4.02163	7.09324e-07
4.02393	6.16326e-07
4.02623	5.32478e-07
4.02853	4.59943e-07
4.03083	4.01591e-07
4.03313	3.58384e-07
4.03543	3.26829e-07
4.03773	2.98385e-07
4.04003	2.6189e-07
4.04233	2.08365e-07
4.04463	1.35938e-07
4.04693	5.21629e-08
4.04923	-2.79917e-08
4.05153	-8.80545e-08
4.05383	-1.17302e-07
4.05613	-1.15825e-07
4.05843	-9.47549e-08
4.06073	-7.13227e-08
4.06303	-6.10494e-08
4.06533	-7.08948e-08
4.06763	-9.6768e-08
4.06993	-1.26595e-07
4.07223	-1.47284e-07
4.07453	-1.51917e-07
4.07683	-1.43417e-07
4.07913	-1.32821e-07
4.08143	-1.33149e-07
4.08373	-1.52196e-07
4.08603	-1.88078e-07
4.08833	-2.29907e-07
4.09063	-2.63209e-07
4.09293	-2.77221e-07
4.09523	-2.7026e-07
4.09753	-2.50433e-07
4.09983	-2.31415e-07
4.10213	-2.25604e-07
4.10443	-2.38185e-07
4.10673	-2.6505e-07
4.10903	-2.95402e-07
4.11133	-3.17455e-07
4.11363	-3.24161e-07
4.11593	-3.16141e-07
4.11823	-3.00613e-07
4.12053	-2.87274e-07
4.12283	-2.83539e-07
4.12513	-2.91587e-07
4.12743	-3.08459e-07
4.12973	-3.28671e-07
4.13203	-3.47568e-07
4.13433	-3.63501e-07
4.13663	-3.77842e-07
4.13893	-3.93238e-07
4.14123	-4.1146e-07
4.14353	-4.32251e-07
4.14583	-4.53741e-07
4.14813	-4.73907e-07
4.15043	-4.91912e-07
4.15273	-5.08317e-07
4.15503	-5.24011e-07
4.15733	-5.38698e-07
4.15963	-5.50116e-07
4.16193	-5.54791e-07
4.16423	-5.50061e-07
4.16653	-5.36157e-07
4.16883	-5.16902e-07
4.17113	-4.98229e-07
4.17343	-4.85047e-07
4.17573	-4.78085e-07
4.17803	-4.72624e-07
4.18033	-4.60169e-07
4.18263	-4.32585e-07
4.18493	-3.86738e-07
4.18723	-3.2722e-07
4.18953	-2.65531e-07
4.19183	-2.15777e-07
4.19413	-1.88753e-07
4.19643	-1.87143e-07
4.19873	-2.04109e-07
4.20103	-2.25959e-07
4.20333	-2.37636e-07
4.20563	-2.28536e-07
4.20793	-1.96128e-07
4.21023	-1.46024e-07
4.21253	-8.88755e-08
4.21483	-3.58321e-08
4.21713	5.32043e-09
4.21943	3.1891e-08
4.22173	4.56841e-08
4.22403	5.09881e-08
4.22633	5.24917e-08
4.22863	5.41042e-08
4.23093	5.88392e-08
4.23323	6.922e-08
4.23553	8.74669e-08
4.23783	1.15092e-07
4.24013	1.5212e-07
4.24243	1.96571e-07
4.24473	2.44741e-07
4.24703	2.92352e-07
4.24933	3.36053e-07
4.25163	3.74489e-07
4.25393	4.08382e-07
4.25623	4.39657e-07
4.25853	4.70197e-07
4.26083	5.00992e-07
4.26313	5.32131e-07
4.26543	5.63486e-07
4.26773	5.9542e-07
4.27003	6.28848e-07
4.27233	6.64428e-07
4.27463	7.0134e-07
4.27693	7.36553e-07
4.27923	7.65335e-07
4.28153	7.83075e-07
4.28383	7.87627e-07
4.28613	7.8088e-07
4.28843	7.68523e-07
4.29073	7.57854e-07
4.29303	7.54577e-07
4.29533	7.60211e-07
4.29763	7.71493e-07
4.29993	7.82215e-07
4.30223	7.86603e-07
4.30453	7.82514e-07
4.30683	7.72793e-07
4.30913	7.6408e-07
4.31143	7.63673e-07
4.31373	7.76053e-07
4.31603	8.00754e-07
4.31833	8.32433e-07
4.32063	8.62847e-07
4.32293	8.83506e-07
4.32523	8.87713e-07
4.32753	8.71384e-07
4.32983	8.3297e-07
4.33213	7.73382e-07
4.33443	6.96526e-07
4.33673	6.10221e-07
4.33903	5.26374e-07
4.34133	4.59207e-07
4.34363	4.21172e-07
4.34593	4.178e-07
4.34823	4.43953e-07
4.35053	4.84039e-07
4.35283	5.17234e-07
4.35513	5.26234e-07
4.35743	5.0584e-07
4.35973	4.67021e-07
4.36203	4.33708e-07
4.36433	4.32894e-07
4.36663	4.82088e-07
4.36893	5.79935e-07
4.37123	7.04885e-07
4.37353	8.23167e-07
4.37583	9.02939e-07
4.37813	9.28224e-07
4.38043	9.06065e-07
4.38273	8.63352e-07
4.38503	8.34628e-07
4.38733	8.46546e-07
4.38963	9.06252e-07
4.39193	9.9908e-07
4.39423	1.09636e-06
4.39653	1.16926e-06
4.39883	1.20182e-06
4.40113	1.19683e-06
4.40343	1.17225e-06
4.40573	1.15037e-06
4.40803	1.14556e-06
4.41033	1.157e-06
4.41263	1.16975e-06
4.41493	1.1632e-06
4.41723	1.12239e-06
4.41953	1.04615e-06
4.42183	9.48205e-07
4.42413	8.50887e-07
4.42643	7.75059e-07
4.42873	7.31345e-07
4.43103	7.16817e-07
4.43333	7.18204e-07
4.43563	7.19349e-07
4.43793	7.08774e-07
4.44023	6.83638e-07
4.44253	6.48724e-07
4.44483	6.11842e-07
4.44713	5.78753e-07
4.44943	5.50503e-07
4.45173	5.24304e-07
4.45403	4.96823e-07
4.45633	4.67452e-07
4.45863	4.39329e-07
4.46093	4.17516e-07
4.46323	4.05529e-07
4.46553	4.0251e-07
4.46783	4.02839e-07
4.47013	3.98515e-07
4.47243	3.82914e-07
4.47473	3.53719e-07
4.47703	3.134e-07
4.47933	2.67108e-07
4.48163	2.19454e-07
4.48393	1.72236e-07
4.48623	1.24525e-07
4.48853	7.49229e-08
4.49083	2.4344e-08
4.49313	-2.27492e-08
4.49543	-5.98268e-08
4.49773	-8.19066e-08
4.50003	-8.92189e-08
4.50233	-8.85143e-08
4.50463	-9.07714e-08
4.50693	-1.06095e-07
4.50923	-1.38345e-07
4.51153	-1.82465e-07
4.51383	-2.26211e-07
4.51613	-2.55698e-07
4.51843	-2.62095e-07
4.52073	-2.46062e-07
4.52303	-2.17619e-07
4.52533	-1.91494e-07
4.52763	-1.80328e-07
4.52993	-1.8917e-07
4.53223	-2.1395e-07
4.53453	-2.4445e-07
4.53683	-2.6995e-07
4.53913	-2.84447e-07
4.54143	-2.88838e-07
4.54373	-2.89282e-07
4.54603	-2.93121e-07
4.54833	-3.04957e-07
4.55063	-3.25132e-07
4.55293	-3.51199e-07
4.55523	-3.81094e-07
4.55753	-4.1564e-07
4.55983	-4.58538e-07
4.56213	-5.13592e-07
4.56443	-5.80813e-07
4.56673	-6.53887e-07
4.56903	-7.2093e-07
4.57133	-7.68603e-07
4.57363	-7.87713e-07
4.57593	-7.77468e-07
4.57823	-7.46121e-07
4.58053	-7.07615e-07
4.58283	-6.75923e-07
4.58513	-6.5989e-07
4.58743	-6.60971e-07
4.58973	-6.74585e-07
4.59203	-6.93808e-07
4.59433	-7.13088e-07
4.59663	-7.29956e-07
4.59893	-7.44248e-07
4.60123	-7.56032e-07
4.60353	-7.64182e-07
4.60583	-7.66989e-07
4.60813	-7.64563e-07
4.61043	-7.61261e-07
4.61273	-7.65919e-07
4.61503	-7.888e-07
4.61733	-8.36205e-07
4.61963	-9.05537e-07
4.62193	-9.83957e-07
4.62423	-1.05223e-06
4.62653	-1.09263e-06
4.62883	-1.09737e-06
4.63113	-1.07316e-06
4.63343	-1.03916e-06
4.63573	-1.01886e-06
4.63803	-1.0295e-06
4.64033	-1.07423e-06
4.64263	-1.14098e-06
4.64493	-1.20871e-06
4.64723	-1.25796e-06
4.64953	-1.28026e-06
4.65183	-1.2818e-06
4.65413	-1.27944e-06
4.65643	-1.29135e-06
4.65873	-1.32731e-06
4.66103	-1.3837e-06
4.66333	-1.44593e-06
4.66563	-1.49663e-06
4.66793	-1.52546e-06
4.67023	-1.53495e-06
4.67253	-1.53961e-06
4.67483	-1.55852e-06
4.67713	-1.6057e-06
4.67943	-1.68306e-06
4.68173	-1.77965e-06
4.68403	-1.87734e-06
4.68633	-1.95969e-06
4.68863	-2.0194e-06
4.69093	-2.0605e-06
4.69323	-2.0946e-06
4.69553	-2.13363e-06
4.69783	-2.18309e-06
4.70013	-2.23932e-06
4.70243	-2.29194e-06
4.70473	-2.32953e-06
4.70703	-2.3451e-06
4.70933	-2.33847e-06
4.71163	-2.31439e-06
4.71393	-2.27814e-06
4.71623	-2.23136e-06
4.71853	-2.1708e-06
4.72083	-2.09051e-06
4.72313	-1.98589e-06
4.72543	-1.85687e-06
4.72773	-1.70805e-06
4.73003	-1.54558e-06
4.73233	-1.37272e-06
4.73463	-1.18696e-06
4.73693	-9.80783e-07
4.73923	-7.46148e-07
4.74153	-4.8028e-07
4.74383	-1.89551e-07
4.74613	1.11023e-07
4.74843	4.02815e-07
4.75073	6.70749e-07
4.75303	9.08962e-07
4.75533	1.12203e-06
4.75763	1.32112e-06
4.75993	1.51717e-06
4.76223	1.71458e-06
4.76453	1.90878e-06
4.76683	2.08855e-06
4.76913	2.24171e-06
4.77143	2.36081e-06
4.77373	2.44589e-06
4.77603	2.50288e-06
4.77833	2.53908e-06
4.78063	2.55837e-06
4.78293	2.55919e-06
4.78523	2.53628e-06
4.78753	2.48512e-06
4.78983	2.40642e-06
4.79213	2.30774e-06
4.79443	2.20135e-06
4.79673	2.09928e-06
4.79903	2.00829e-06
4.80133	1.9274e-06
4.80363	1.84934e-06
4.80593	1.76489e-06
4.80823	1.66779e-06
4.81053	1.55758e-06
4.81283	1.43909e-06
4.81513	1.3193e-06
4.81743	1.20351e-06
4.81973	1.09328e-06
4.82203	9.86874e-07
4.82433	8.81855e-07
4.82663	7.77805e-07
4.82893	6.77385e-07
4.83123	5.85067e-07
4.83353	5.04386e-07
4.83583	4.35595e-07
4.83813	3.75312e-07
4.84043	3.18513e-07
4.84273	2.61666e-07
4.84503	2.04996e-07
4.84733	1.52367e-07
4.84963	1.08696e-07
4.85193	7.64515e-08
4.85423	5.34649e-08
4.85653	3.36101e-08
4.85883	1.01781e-08
4.86113	-1.99695e-08
4.86343	-5.40538e-08
4.86573	-8.45281e-08
4.86803	-1.03382e-07
4.87033	-1.07258e-07
4.87263	-1.00293e-07
4.87493	-9.26628e-08
4.87723	-9.51985e-08
4.87953	-1.12827e-07
4.88183	-1.40602e-07
4.88413	-1.64981e-07
4.88643	-1.70248e-07
4.88873	-1.47117e-07
4.89103	-9.89922e-08
4.89333	-4.23183e-08
4.89563	-2.793e-10
4.89793	7.40207e-09
4.90023	-2.6323e-08
4.90253	-9.21899e-08
4.90483	-1.68453e-07
4.90713	-2.30392e-07
4.90943	-2.60912e-07
4.91173	-2.57192e-07
4.91403	-2.30444e-07
4.91633	-1.99337e-07
4.91863	-1.8069e-07
4.92093	-1.82152e-07
4.92323	-2.00173e-07
4.92553	-2.23667e-07
4.92783	-2.40835e-07
4.93013	-2.45275e-07
4.93243	-2.3835e-07
4.93473	-2.27098e-07
4.93703	-2.1947e-07
4.93933	-2.19891e-07
4.94163	-2.27612e-07
4.94393	-2.38354e-07
4.94623	-2.4783e-07
4.94853	-2.54699e-07
4.95083	-2.61188e-07
4.95313	-2.7121e-07
4.95543	-2.87464e-07
4.95773	-3.09555e-07
4.96003	-3.34386e-07
4.96233	-3.58468e-07
4.96463	-3.80445e-07
4.96693	-4.01941e-07
4.96923	-4.25942e-07
4.97153	-4.53662e-07
4.97383	-4.8204e-07
4.97613	-5.03902e-07
4.97843	-5.11246e-07
4.98073	-5.00103e-07
4.98303	-4.74097e-07
4.98533	-4.44209e-07
4.98763	-4.24204e-07
4.98993	-4.23705e-07
4.99223	-4.42555e-07
4.99453	-4.69776e-07
4.99683	-4.88184e-07
4.99913	-4.82718e-07
5.00143	-4.48335e-07
5.00373	-3.93312e-07
5.00603	-3.36039e-07
5.00833	-2.96702e-07
5.01063	-2.8797e-07
5.01293	-3.09321e-07
5.01523	-3.47762e-07
5.01753	-3.84339e-07
5.01983	-4.02913e-07
5.02213	-3.9666e-07
5.02443	-3.69264e-07
5.02673	-3.30784e-07
5.02903	-2.9109e-07
5.03133	-2.54823e-07
5.03363	-2.20657e-07
5.03593	-1.84788e-07
5.03823	-1.46007e-07
[truncated: 2,348 more rows]
