# Supplementary material for: Mechanistic insights into excitonic and electrostatic stimulation of cells by photovoltaic substrates/nanocrystals and through light polarization modulation
Source: PLoS One. 2025 Nov 7;20(11):e0335978. doi: 10.1371/journal.pone.0335978 (PMC12594350; doi:10.1371/journal.pone.0335978)
Supplement: S2 File — (XLSX) [file pone.0335978.s002.xlsx]

## Sheet: 2mW
1.5e-05	-5.25195e-11
2e-05	-5.00185e-11
2.5e-05	-5.00185e-11
3e-05	-5.00185e-11
3.5e-05	-4.81428e-11
4e-05	-5.00185e-11
4.5e-05	-4.93933e-11
5e-05	-5.06438e-11
5.5e-05	-4.93933e-11
6e-05	-4.75176e-11
6.5e-05	-4.81428e-11
7e-05	-4.81428e-11
7.5e-05	-5.00185e-11
8e-05	-5.25195e-11
8.5e-05	-5.06438e-11
9e-05	-4.81428e-11
9.5e-05	-5.00185e-11
0.0001	-4.81428e-11
0.000105	-4.93933e-11
0.00011	-5.06438e-11
0.000115	-4.87681e-11
0.00012	-5.00185e-11
0.000125	-5.06438e-11
0.00013	-5.06438e-11
0.000135	-5.00185e-11
0.00014	-5.06438e-11
0.000145	-4.93933e-11
0.00015	-5.00185e-11
0.000155	-5.06438e-11
0.00016	-4.93933e-11
0.000165	-5.06438e-11
0.00017	-5.18942e-11
0.000175	-5.1269e-11
0.00018	-5.18942e-11
0.000185	-5.43952e-11
0.00019	-5.18942e-11
0.000195	-5.18942e-11
0.0002	-5.06438e-11
0.000205	-4.93933e-11
0.00021	-5.18942e-11
0.000215	-5.18942e-11
0.00022	-5.06438e-11
0.000225	-4.93933e-11
0.00023	-5.56456e-11
0.000235	-5.31447e-11
0.00024	-5.43952e-11
0.000245	-5.50204e-11
0.00025	-5.37699e-11
0.000255	-5.25195e-11
0.00026	-5.43952e-11
0.000265	-5.50204e-11
0.00027	-5.31447e-11
0.000275	-5.50204e-11
0.00028	-5.50204e-11
0.000285	-5.18942e-11
0.00029	-5.56456e-11
0.000295	-5.56456e-11
0.0003	-5.56456e-11
0.000305	-5.62708e-11
0.00031	-5.62708e-11
0.000315	-5.50204e-11
0.00032	-5.56456e-11
0.000325	-5.75213e-11
0.00033	-5.56456e-11
0.000335	-5.62708e-11
0.00034	-5.62708e-11
0.000345	-5.56456e-11
0.00035	-5.68961e-11
0.000355	-5.62708e-11
0.00036	-5.62708e-11
0.000365	-5.62708e-11
0.00037	-5.81465e-11
0.000375	-5.62708e-11
0.00038	-5.75213e-11
0.000385	-5.75213e-11
0.00039	-5.87718e-11
0.000395	-5.87718e-11
0.0004	-5.81465e-11
0.000405	-5.9397e-11
0.00041	-5.87718e-11
0.000415	-5.75213e-11
0.00042	-5.87718e-11
0.000425	-5.9397e-11
0.00043	-5.56456e-11
0.000435	-5.75213e-11
0.00044	-5.81465e-11
0.000445	-5.81465e-11
0.00045	-5.62708e-11
0.000455	-5.9397e-11
0.00046	-5.9397e-11
0.000465	-5.87718e-11
0.00047	-6.06475e-11
0.000475	-5.87718e-11
0.00048	-5.87718e-11
0.000485	-5.87718e-11
0.00049	-5.9397e-11
0.000495	-5.75213e-11
0.0005	-5.81465e-11
0.000505	-5.9397e-11
0.00051	-5.56456e-11
0.000515	-5.68961e-11
0.00052	-5.81465e-11
0.000525	-5.62708e-11
0.00053	-5.68961e-11
0.000535	-5.75213e-11
0.00054	-5.75213e-11
0.000545	-5.68961e-11
0.00055	-5.75213e-11
0.000555	-5.75213e-11
0.00056	-5.62708e-11
0.000565	-5.75213e-11
0.00057	-5.75213e-11
0.000575	-5.56456e-11
0.00058	-5.68961e-11
0.000585	-5.62708e-11
0.00059	-5.75213e-11
0.000595	-5.56456e-11
0.0006	-5.62708e-11
0.000605	-5.56456e-11
0.00061	-5.56456e-11
0.000615	-5.43952e-11
0.00062	-5.43952e-11
0.000625	-5.56456e-11
0.00063	-5.50204e-11
0.000635	-5.50204e-11
0.00064	-5.50204e-11
0.000645	-5.43952e-11
0.00065	-5.31447e-11
0.000655	-5.43952e-11
0.00066	-5.37699e-11
0.000665	-5.37699e-11
0.00067	-5.43952e-11
0.000675	-5.43952e-11
0.00068	-5.31447e-11
0.000685	-5.31447e-11
0.00069	-5.25195e-11
0.000695	-5.43952e-11
0.0007	-5.1269e-11
0.000705	-5.25195e-11
0.00071	-5.18942e-11
0.000715	-5.18942e-11
0.00072	-5.00185e-11
0.000725	-5.25195e-11
0.00073	-5.1269e-11
0.000735	-4.87681e-11
0.00074	-5.18942e-11
0.000745	-5.06438e-11
0.00075	-5.1269e-11
0.000755	-4.93933e-11
0.00076	-5.18942e-11
0.000765	-5.06438e-11
0.00077	-5.06438e-11
0.000775	-5.25195e-11
0.00078	-5.1269e-11
0.000785	-5.00185e-11
0.00079	-5.06438e-11
0.000795	-5.25195e-11
0.0008	-4.87681e-11
0.000805	-4.93933e-11
0.00081	-4.93933e-11
0.000815	-5.00185e-11
0.00082	-4.81428e-11
0.000825	-4.81428e-11
0.00083	-4.81428e-11
0.000835	-4.87681e-11
0.00084	-4.75176e-11
0.000845	-4.93933e-11
0.00085	-4.87681e-11
0.000855	-4.93933e-11
0.00086	-4.68924e-11
0.000865	-5.00185e-11
0.00087	-4.93933e-11
0.000875	-5.06438e-11
0.00088	-4.75176e-11
0.000885	-4.87681e-11
0.00089	-4.68924e-11
0.000895	-5.25195e-11
0.0009	-4.87681e-11
0.000905	-4.93933e-11
0.00091	-5.00185e-11
0.000915	-5.18942e-11
0.00092	-5.1269e-11
0.000925	-4.93933e-11
0.00093	-4.87681e-11
0.000935	-4.68924e-11
0.00094	-4.93933e-11
0.000945	-4.93933e-11
0.00095	-4.87681e-11
0.000955	-5.1269e-11
0.00096	-5.00185e-11
0.000965	-5.06438e-11
0.00097	-4.93933e-11
0.000975	-5.00185e-11
0.00098	-5.00185e-11
0.000985	-5.00185e-11
0.00099	-5.25195e-11
0.000995	-5.37699e-11
0.001	-5.06438e-11
0.00101	-5.06438e-11
0.00101	-5.00185e-11
0.00102	-5.06438e-11
0.00102	-5.06438e-11
0.00103	-5.06438e-11
0.00103	-5.25195e-11
0.00104	-5.25195e-11
0.00104	-5.25195e-11
0.00105	-5.1269e-11
0.00105	-5.25195e-11
0.00106	-5.1269e-11
0.00106	-5.25195e-11
0.00107	-5.06438e-11
0.00107	-5.31447e-11
0.00108	-5.06438e-11
0.00108	-5.1269e-11
0.00109	-5.18942e-11
0.00109	-5.1269e-11
0.0011	-5.06438e-11
0.0011	-5.25195e-11
0.00111	-5.18942e-11
0.00111	-5.00185e-11
0.00112	-5.25195e-11
0.00112	-5.00185e-11
0.00113	-5.1269e-11
0.00113	-5.00185e-11
0.00114	-5.18942e-11
0.00114	-5.18942e-11
0.00115	-5.43952e-11
0.00115	-5.25195e-11
0.00116	-5.06438e-11
0.00116	-5.00185e-11
0.00117	-5.25195e-11
0.00117	-5.06438e-11
0.00118	-5.18942e-11
0.00118	-5.1269e-11
0.00119	-5.25195e-11
0.00119	-5.18942e-11
0.0012	-5.06438e-11
0.0012	-5.31447e-11
0.00121	-5.31447e-11
0.00121	-5.25195e-11
0.00122	-5.37699e-11
0.00122	-5.25195e-11
0.00123	-5.18942e-11
0.00123	-5.31447e-11
0.00124	-5.25195e-11
0.00124	-5.06438e-11
0.00125	-5.37699e-11
0.00125	-5.50204e-11
0.00126	-5.25195e-11
0.00126	-5.31447e-11
0.00127	-5.43952e-11
0.00127	-5.25195e-11
0.00128	-5.37699e-11
0.00128	-5.37699e-11
0.00129	-5.18942e-11
0.00129	-5.31447e-11
0.0013	-5.43952e-11
0.0013	-5.18942e-11
0.00131	-5.43952e-11
0.00131	-5.31447e-11
0.00132	-5.50204e-11
0.00132	-5.56456e-11
0.00133	-5.50204e-11
0.00133	-5.50204e-11
0.00134	-5.37699e-11
0.00134	-5.43952e-11
0.00135	-5.50204e-11
0.00135	-5.50204e-11
0.00136	-5.62708e-11
0.00136	-5.56456e-11
0.00137	-5.50204e-11
0.00137	-5.43952e-11
0.00138	-5.56456e-11
0.00138	-5.56456e-11
0.00139	-5.62708e-11
0.00139	-5.62708e-11
0.0014	-5.62708e-11
0.0014	-5.62708e-11
0.00141	-5.75213e-11
0.00141	-5.62708e-11
0.00142	-5.43952e-11
0.00142	-5.68961e-11
0.00143	-5.75213e-11
0.00143	-5.62708e-11
0.00144	-5.81465e-11
0.00144	-5.75213e-11
0.00145	-5.68961e-11
0.00145	-5.56456e-11
0.00146	-5.75213e-11
0.00146	-5.81465e-11
0.00147	-5.75213e-11
0.00147	-5.87718e-11
0.00148	-6.00222e-11
0.00148	-5.81465e-11
0.00149	-5.87718e-11
0.00149	-5.75213e-11
0.0015	-5.81465e-11
0.0015	-6.00222e-11
0.00151	-5.9397e-11
0.00151	-5.75213e-11
0.00152	-6.00222e-11
0.00152	-5.87718e-11
0.00153	-6.18979e-11
0.00153	-5.9397e-11
0.00154	-5.68961e-11
0.00154	-6.00222e-11
0.00155	-5.9397e-11
0.00155	-6.12727e-11
0.00156	-6.06475e-11
0.00156	-6.18979e-11
0.00157	-6.00222e-11
0.00157	-6.00222e-11
0.00158	-6.06475e-11
0.00158	-6.18979e-11
0.00159	-6.06475e-11
0.00159	-6.12727e-11
0.0016	-5.9397e-11
0.0016	-6.18979e-11
0.00161	-6.12727e-11
0.00161	-6.25232e-11
0.00162	-6.18979e-11
0.00162	-6.25232e-11
0.00163	-6.12727e-11
0.00163	-6.06475e-11
0.00164	-6.31484e-11
0.00164	-6.31484e-11
0.00165	-6.43989e-11
0.00165	-6.31484e-11
0.00166	-6.18979e-11
0.00166	-6.31484e-11
0.00167	-6.12727e-11
0.00167	-6.06475e-11
0.00168	-5.9397e-11
0.00168	-6.18979e-11
0.00169	-6.12727e-11
0.00169	-6.25232e-11
0.0017	-6.18979e-11
0.0017	-6.37736e-11
0.00171	-6.25232e-11
0.00171	-5.87718e-11
0.00172	-6.18979e-11
0.00172	-6.00222e-11
0.00173	-6.25232e-11
0.00173	-6.18979e-11
0.00174	-6.06475e-11
0.00174	-6.06475e-11
0.00175	-6.31484e-11
0.00175	-6.12727e-11
0.00176	-6.06475e-11
0.00176	-6.06475e-11
0.00177	-6.06475e-11
0.00177	-6.00222e-11
0.00178	-5.75213e-11
0.00178	-6.06475e-11
0.00179	-6.00222e-11
0.00179	-5.87718e-11
0.0018	-5.87718e-11
0.0018	-6.00222e-11
0.00181	-5.75213e-11
0.00181	-5.9397e-11
0.00182	-5.87718e-11
0.00182	-5.81465e-11
0.00183	-5.9397e-11
0.00183	-5.75213e-11
0.00184	-5.81465e-11
0.00184	-5.75213e-11
0.00185	-6.12727e-11
0.00185	-5.81465e-11
0.00186	-6.00222e-11
0.00186	-5.81465e-11
0.00187	-5.81465e-11
0.00187	-5.68961e-11
0.00188	-5.68961e-11
0.00188	-5.75213e-11
0.00189	-5.68961e-11
0.00189	-5.62708e-11
0.0019	-5.62708e-11
0.0019	-5.81465e-11
0.00191	-5.81465e-11
0.00191	-5.62708e-11
0.00192	-5.56456e-11
0.00192	-5.56456e-11
0.00193	-5.37699e-11
0.00193	-5.56456e-11
0.00194	-5.62708e-11
0.00194	-5.31447e-11
0.00195	-5.50204e-11
0.00195	-5.62708e-11
0.00196	-5.37699e-11
0.00196	-5.50204e-11
0.00197	-5.56456e-11
0.00197	-5.56456e-11
0.00198	-5.43952e-11
0.00198	-5.37699e-11
0.00199	-5.37699e-11
0.00199	-5.37699e-11
0.002	-5.37699e-11
0.002	-5.25195e-11
0.00201	-5.43952e-11
0.00201	-5.31447e-11
0.00202	-5.25195e-11
0.00202	-5.37699e-11
0.00203	-5.31447e-11
0.00203	-5.1269e-11
0.00204	-5.31447e-11
0.00204	-5.18942e-11
0.00205	-5.18942e-11
0.00205	-5.31447e-11
0.00206	-5.25195e-11
0.00206	-5.1269e-11
0.00207	-5.31447e-11
0.00207	-5.25195e-11
0.00208	-5.31447e-11
0.00208	-5.06438e-11
0.00209	-5.25195e-11
0.00209	-4.87681e-11
0.0021	-4.93933e-11
0.0021	-5.00185e-11
0.00211	-5.25195e-11
0.00211	-4.93933e-11
0.00212	-5.00185e-11
0.00212	-4.87681e-11
0.00213	-5.06438e-11
0.00213	-5.18942e-11
0.00214	-5.06438e-11
0.00214	-5.06438e-11
0.00215	-5.06438e-11
0.00215	-5.00185e-11
0.00216	-4.93933e-11
0.00216	-5.00185e-11
0.00217	-5.00185e-11
0.00217	-5.06438e-11
0.00218	-4.81428e-11
0.00218	-4.93933e-11
0.00219	-5.00185e-11
0.00219	-5.1269e-11
0.00219	-5.06438e-11
0.0022	-5.1269e-11
0.0022	-5.00185e-11
0.00221	-5.00185e-11
0.00221	-5.1269e-11
0.00222	-5.00185e-11
0.00222	-4.93933e-11
0.00223	-4.87681e-11
0.00223	-5.00185e-11
0.00224	-5.06438e-11
0.00224	-5.1269e-11
0.00225	-5.00185e-11
0.00225	-5.06438e-11
0.00226	-5.1269e-11
0.00226	-5.18942e-11
0.00227	-5.18942e-11
0.00227	-5.00185e-11
0.00228	-5.00185e-11
0.00228	-4.81428e-11
0.00229	-5.06438e-11
0.00229	-5.18942e-11
0.0023	-5.00185e-11
0.0023	-5.1269e-11
0.00231	-5.25195e-11
0.00231	-5.43952e-11
0.00232	-5.06438e-11
0.00232	-5.06438e-11
0.00233	-5.31447e-11
0.00233	-5.25195e-11
0.00234	-5.31447e-11
0.00234	-5.25195e-11
0.00235	-5.1269e-11
0.00235	-5.06438e-11
0.00236	-5.25195e-11
0.00236	-5.37699e-11
0.00237	-5.25195e-11
0.00237	-5.37699e-11
0.00238	-5.25195e-11
0.00238	-5.18942e-11
0.00239	-5.31447e-11
0.00239	-5.1269e-11
0.0024	-5.18942e-11
0.0024	-5.25195e-11
0.00241	-5.25195e-11
0.00241	-5.50204e-11
0.00242	-5.37699e-11
0.00242	-5.31447e-11
0.00243	-5.37699e-11
0.00243	-5.31447e-11
0.00244	-5.31447e-11
0.00244	-5.43952e-11
0.00245	-5.37699e-11
0.00245	-5.43952e-11
0.00246	-5.25195e-11
0.00246	-5.25195e-11
0.00247	-5.37699e-11
0.00247	-5.06438e-11
0.00248	-5.25195e-11
0.00248	-5.37699e-11
0.00249	-5.18942e-11
0.00249	-5.25195e-11
0.0025	-5.43952e-11
0.0025	-5.18942e-11
0.00251	-5.31447e-11
0.00251	-5.37699e-11
0.00252	-5.37699e-11
0.00252	-5.31447e-11
0.00253	-5.25195e-11
0.00253	-5.25195e-11
0.00254	-5.18942e-11
0.00254	-5.37699e-11
0.00255	-5.06438e-11
0.00255	-5.43952e-11
0.00256	-5.00185e-11
0.00256	-5.25195e-11
0.00257	-5.1269e-11
0.00257	-5.06438e-11
0.00258	-5.31447e-11
0.00258	-5.1269e-11
0.00259	-5.25195e-11
0.00259	-5.1269e-11
0.0026	-5.06438e-11
0.0026	-5.18942e-11
0.00261	-5.18942e-11
0.00261	-5.06438e-11
0.00262	-5.1269e-11
0.00262	-5.1269e-11
0.00263	-5.06438e-11
0.00263	-5.1269e-11
0.00264	-4.93933e-11
0.00264	-5.06438e-11
0.00265	-4.87681e-11
0.00265	-5.25195e-11
0.00266	-5.00185e-11
0.00266	-4.81428e-11
0.00267	-5.1269e-11
0.00267	-5.00185e-11
0.00268	-4.87681e-11
0.00268	-4.81428e-11
0.00269	-4.93933e-11
0.00269	-4.87681e-11
0.0027	-4.93933e-11
0.0027	-4.81428e-11
0.00271	-4.87681e-11
0.00271	-4.87681e-11
0.00272	-4.87681e-11
0.00272	-4.68924e-11
0.00273	-4.75176e-11
0.00273	-4.81428e-11
0.00274	-4.75176e-11
0.00274	-4.75176e-11
0.00275	-4.68924e-11
0.00275	-4.81428e-11
0.00276	-4.93933e-11
0.00276	-4.75176e-11
0.00277	-4.75176e-11
0.00277	-4.87681e-11
0.00278	-4.87681e-11
0.00278	-4.81428e-11
0.00279	-4.81428e-11
0.00279	-4.75176e-11
0.0028	-4.75176e-11
0.0028	-4.81428e-11
0.00281	-4.68924e-11
0.00281	-4.81428e-11
0.00282	-4.75176e-11
0.00282	-4.68924e-11
0.00283	-4.81428e-11
0.00283	-4.68924e-11
0.00284	-4.75176e-11
0.00284	-4.81428e-11
0.00285	-4.75176e-11
0.00285	-4.93933e-11
0.00286	-4.75176e-11
0.00286	-4.81428e-11
0.00287	-4.93933e-11
0.00287	-4.81428e-11
0.00288	-4.87681e-11
0.00288	-5.00185e-11
0.00289	-5.00185e-11
0.00289	-4.93933e-11
0.0029	-4.93933e-11
0.0029	-4.93933e-11
0.00291	-5.00185e-11
0.00291	-4.87681e-11
0.00292	-5.06438e-11
0.00292	-5.00185e-11
0.00293	-5.06438e-11
0.00293	-4.93933e-11
0.00294	-5.06438e-11
0.00294	-5.06438e-11
0.00295	-4.93933e-11
0.00295	-5.00185e-11
0.00296	-5.1269e-11
0.00296	-5.1269e-11
0.00297	-5.00185e-11
0.00297	-4.93933e-11
0.00298	-5.00185e-11
0.00298	-5.1269e-11
0.00299	-5.1269e-11
0.00299	-5.06438e-11
0.003	-5.25195e-11
0.003	-5.31447e-11
0.00301	-5.00185e-11
0.00301	-5.18942e-11
0.00302	-5.1269e-11
0.00302	-5.18942e-11
0.00303	-5.1269e-11
0.00303	-4.81428e-11
0.00304	-5.31447e-11
0.00304	-4.93933e-11
0.00305	-5.18942e-11
0.00305	-5.06438e-11
0.00306	-5.1269e-11
0.00306	-5.06438e-11
0.00307	-5.06438e-11
0.00307	-5.00185e-11
0.00308	-5.00185e-11
0.00308	-4.93933e-11
0.00309	-5.00185e-11
0.00309	-5.06438e-11
0.0031	-5.00185e-11
0.0031	-5.00185e-11
0.00311	-4.87681e-11
0.00311	-5.06438e-11
0.00312	-4.87681e-11
0.00312	-4.93933e-11
0.00313	-4.87681e-11
0.00313	-4.68924e-11
0.00314	-4.87681e-11
0.00314	-4.81428e-11
0.00315	-4.87681e-11
0.00315	-4.87681e-11
0.00316	-4.81428e-11
0.00316	-4.81428e-11
0.00317	-4.81428e-11
0.00317	-4.87681e-11
0.00318	-4.75176e-11
0.00318	-4.75176e-11
0.00319	-4.68924e-11
0.00319	-4.75176e-11
0.0032	-4.81428e-11
0.0032	-4.87681e-11
0.00321	-4.75176e-11
0.00321	-4.56419e-11
0.00322	-4.68924e-11
0.00322	-4.62671e-11
0.00323	-4.62671e-11
0.00323	-4.62671e-11
0.00324	-4.56419e-11
0.00324	-4.50167e-11
0.00325	-4.43914e-11
0.00325	-4.43914e-11
0.00326	-4.50167e-11
0.00326	-4.37662e-11
0.00327	-4.37662e-11
0.00327	-4.56419e-11
0.00328	-4.62671e-11
0.00328	-4.50167e-11
0.00329	-4.50167e-11
0.00329	-4.50167e-11
0.0033	-4.56419e-11
0.0033	-4.43914e-11
0.00331	-4.50167e-11
0.00331	-4.56419e-11
0.00332	-4.50167e-11
0.00332	-4.43914e-11
0.00333	-4.43914e-11
0.00333	-4.37662e-11
0.00334	-4.37662e-11
0.00334	-4.3141e-11
0.00335	-4.3141e-11
0.00335	-4.3141e-11
0.00336	-4.25158e-11
0.00336	-4.50167e-11
0.00337	-4.37662e-11
0.00337	-4.43914e-11
0.00338	-4.3141e-11
0.00338	-4.37662e-11
0.00339	-4.3141e-11
0.00339	-4.37662e-11
0.0034	-4.25158e-11
0.0034	-4.37662e-11
0.00341	-4.43914e-11
0.00341	-4.43914e-11
0.00342	-4.25158e-11
0.00342	-4.25158e-11
0.00343	-4.37662e-11
0.00343	-4.25158e-11
0.00344	-4.50167e-11
0.00344	-4.3141e-11
0.00345	-4.25158e-11
0.00345	-4.3141e-11
0.00346	-4.25158e-11
0.00346	-4.18905e-11
0.00347	-4.3141e-11
0.00347	-4.25158e-11
0.00348	-4.43914e-11
0.00348	-4.12653e-11
0.00349	-4.43914e-11
0.00349	-4.25158e-11
0.0035	-4.3141e-11
0.0035	-4.18905e-11
0.00351	-4.25158e-11
0.00351	-4.06401e-11
0.00352	-4.18905e-11
0.00352	-3.87644e-11
0.00353	-4.18905e-11
0.00353	-4.12653e-11
0.00354	-4.00148e-11
0.00354	-4.00148e-11
0.00355	-4.12653e-11
0.00355	-3.93896e-11
0.00356	-3.93896e-11
0.00356	-4.06401e-11
0.00357	-4.00148e-11
0.00357	-3.93896e-11
0.00358	-4.06401e-11
0.00358	-3.93896e-11
0.00359	-4.00148e-11
0.00359	-4.00148e-11
0.0036	-4.00148e-11
0.0036	-3.93896e-11
0.00361	-4.00148e-11
0.00361	-3.87644e-11
0.00362	-3.68887e-11
0.00362	-4.06401e-11
0.00363	-3.87644e-11
0.00363	-3.87644e-11
0.00364	-3.87644e-11
0.00364	-3.81391e-11
0.00365	-4.06401e-11
0.00365	-3.87644e-11
0.00366	-3.68887e-11
0.00366	-3.93896e-11
0.00367	-3.87644e-11
0.00367	-3.87644e-11
0.00368	-4.06401e-11
0.00368	-3.93896e-11
0.00369	-3.75139e-11
0.00369	-3.87644e-11
0.0037	-3.75139e-11
0.0037	-3.81391e-11
0.00371	-3.87644e-11
0.00371	-3.87644e-11
0.00372	-3.93896e-11
0.00372	-3.93896e-11
0.00373	-4.00148e-11
0.00373	-3.87644e-11
0.00374	-4.06401e-11
0.00374	-4.00148e-11
0.00375	-4.06401e-11
0.00375	-3.87644e-11
0.00376	-3.87644e-11
0.00376	-4.00148e-11
0.00377	-3.87644e-11
0.00377	-3.87644e-11
0.00378	-3.93896e-11
0.00378	-3.87644e-11
0.00379	-4.00148e-11
0.00379	-3.93896e-11
0.0038	-4.06401e-11
0.0038	-3.81391e-11
0.00381	-3.81391e-11
0.00381	-3.87644e-11
0.00382	-3.56382e-11
0.00382	-3.75139e-11
0.00383	-3.93896e-11
0.00383	-4.00148e-11
0.00384	-4.06401e-11
0.00384	-3.93896e-11
0.00385	-3.81391e-11
0.00385	-4.00148e-11
0.00386	-3.93896e-11
0.00386	-4.00148e-11
0.00387	-4.12653e-11
0.00387	-3.93896e-11
0.00388	-4.06401e-11
0.00388	-3.93896e-11
0.00389	-4.06401e-11
0.00389	-4.3141e-11
0.0039	-3.87644e-11
0.0039	-4.12653e-11
0.00391	-3.93896e-11
0.00391	-4.06401e-11
0.00392	-3.81391e-11
0.00392	-4.06401e-11
0.00393	-4.12653e-11
0.00393	-4.06401e-11
0.00394	-4.00148e-11
0.00394	-4.25158e-11
0.00395	-4.00148e-11
0.00395	-4.18905e-11
0.00396	-4.06401e-11
0.00396	-4.00148e-11
0.00397	-4.06401e-11
0.00397	-4.00148e-11
0.00398	-4.18905e-11
0.00398	-4.18905e-11
0.00399	-4.3141e-11
0.00399	-3.87644e-11
0.004	-4.06401e-11
0.004	-4.06401e-11
0.00401	-4.25158e-11
0.00401	-4.12653e-11
0.00402	-4.25158e-11
0.00402	-4.06401e-11
0.00403	-4.12653e-11
0.00403	-4.3141e-11
0.00404	-4.12653e-11
0.00404	-4.25158e-11
0.00405	-4.12653e-11
0.00405	-4.25158e-11
0.00406	-4.18905e-11
0.00406	-4.18905e-11
0.00407	-4.3141e-11
0.00407	-4.3141e-11
0.00408	-4.12653e-11
0.00408	-4.18905e-11
0.00409	-4.25158e-11
0.00409	-4.3141e-11
0.0041	-4.37662e-11
0.0041	-4.06401e-11
0.00411	-4.25158e-11
0.00411	-4.37662e-11
0.00412	-4.37662e-11
0.00412	-4.3141e-11
0.00413	-4.3141e-11
0.00413	-4.37662e-11
0.00414	-4.3141e-11
0.00414	-4.37662e-11
0.00415	-4.37662e-11
0.00415	-4.50167e-11
0.00416	-4.50167e-11
0.00416	-4.50167e-11
0.00417	-4.43914e-11
0.00417	-4.56419e-11
0.00418	-4.50167e-11
0.00418	-4.18905e-11
0.00419	-4.56419e-11
0.00419	-4.56419e-11
0.0042	-4.62671e-11
0.0042	-4.75176e-11
0.00421	-4.75176e-11
0.00421	-4.56419e-11
0.00422	-4.62671e-11
0.00422	-4.93933e-11
0.00423	-4.62671e-11
0.00423	-4.75176e-11
0.00424	-4.68924e-11
0.00424	-4.87681e-11
0.00425	-4.56419e-11
0.00425	-4.75176e-11
0.00426	-4.62671e-11
0.00426	-5.06438e-11
0.00427	-4.87681e-11
0.00427	-4.81428e-11
0.00428	-4.75176e-11
0.00428	-4.93933e-11
0.00429	-5.00185e-11
0.00429	-4.87681e-11
0.0043	-4.75176e-11
0.0043	-4.50167e-11
0.00431	-4.68924e-11
0.00431	-4.75176e-11
0.00432	-4.87681e-11
0.00432	-4.87681e-11
0.00433	-4.81428e-11
0.00433	-4.81428e-11
0.00434	-4.93933e-11
0.00434	-4.93933e-11
0.00435	-4.93933e-11
0.00435	-4.93933e-11
0.00436	-4.81428e-11
0.00436	-4.81428e-11
0.00437	-4.93933e-11
0.00437	-4.93933e-11
0.00438	-5.00185e-11
0.00438	-4.93933e-11
0.00439	-4.93933e-11
0.00439	-4.93933e-11
0.0044	-5.18942e-11
0.0044	-5.25195e-11
0.00441	-4.93933e-11
0.00441	-4.87681e-11
0.00442	-4.87681e-11
0.00442	-5.06438e-11
0.00443	-5.00185e-11
0.00443	-4.93933e-11
0.00444	-4.87681e-11
0.00444	-4.93933e-11
0.00445	-4.93933e-11
0.00445	-5.1269e-11
0.00446	-4.87681e-11
0.00446	-4.81428e-11
0.00447	-4.93933e-11
0.00447	-5.18942e-11
0.00448	-4.93933e-11
0.00448	-4.87681e-11
0.00449	-4.93933e-11
0.00449	-5.00185e-11
0.0045	-4.87681e-11
0.0045	-4.93933e-11
0.00451	-5.00185e-11
0.00451	-5.00185e-11
0.00452	-4.81428e-11
0.00452	-4.75176e-11
0.00453	-5.00185e-11
0.00453	-4.87681e-11
0.00454	-4.75176e-11
0.00454	-4.81428e-11
0.00455	-4.93933e-11
0.00455	-4.81428e-11
0.00456	-4.68924e-11
0.00456	-4.87681e-11
0.00457	-4.81428e-11
0.00457	-4.87681e-11
0.00458	-4.93933e-11
0.00458	-4.56419e-11
0.00459	-4.68924e-11
0.00459	-4.81428e-11
0.0046	-4.81428e-11
0.0046	-4.62671e-11
0.00461	-4.81428e-11
0.00461	-4.81428e-11
0.00462	-4.68924e-11
0.00462	-4.81428e-11
0.00463	-4.81428e-11
0.00463	-4.87681e-11
0.00464	-4.93933e-11
0.00464	-4.75176e-11
0.00465	-4.87681e-11
0.00465	-4.93933e-11
0.00466	-4.75176e-11
0.00466	-4.75176e-11
0.00467	-4.75176e-11
0.00467	-4.50167e-11
0.00468	-4.81428e-11
0.00468	-4.68924e-11
0.00469	-4.68924e-11
0.00469	-4.68924e-11
0.0047	-4.75176e-11
0.0047	-4.81428e-11
0.00471	-4.87681e-11
0.00471	-4.62671e-11
0.00472	-4.62671e-11
0.00472	-4.68924e-11
0.00473	-4.68924e-11
0.00473	-4.75176e-11
0.00474	-4.68924e-11
0.00474	-4.68924e-11
0.00475	-4.93933e-11
0.00475	-4.62671e-11
0.00476	-4.68924e-11
0.00476	-4.62671e-11
0.00477	-4.62671e-11
0.00477	-4.56419e-11
0.00478	-4.37662e-11
0.00478	-4.50167e-11
0.00479	-4.56419e-11
0.00479	-4.50167e-11
0.0048	-4.68924e-11
0.0048	-4.62671e-11
0.00481	-4.56419e-11
0.00481	-4.62671e-11
0.00482	-4.43914e-11
0.00482	-4.56419e-11
0.00483	-4.56419e-11
0.00483	-4.68924e-11
0.00484	-4.56419e-11
0.00484	-4.43914e-11
0.00485	-4.62671e-11
0.00485	-4.50167e-11
0.00486	-4.56419e-11
0.00486	-4.62671e-11
0.00487	-4.68924e-11
0.00487	-4.56419e-11
0.00488	-4.62671e-11
0.00488	-4.75176e-11
0.00489	-4.62671e-11
0.00489	-4.56419e-11
0.0049	-4.62671e-11
0.0049	-4.56419e-11
0.00491	-4.56419e-11
0.00491	-4.56419e-11
0.00492	-4.68924e-11
0.00492	-4.56419e-11
0.00493	-4.62671e-11
0.00493	-4.56419e-11
0.00494	-4.50167e-11
0.00494	-4.62671e-11
0.00495	-4.56419e-11
0.00495	-4.56419e-11
0.00496	-4.62671e-11
0.00496	-4.56419e-11
0.00497	-4.62671e-11
0.00497	-4.43914e-11
0.00498	-4.56419e-11
0.00498	-4.68924e-11
0.00499	-4.68924e-11
0.00499	-4.75176e-11
0.005	-4.62671e-11
0.005	-4.62671e-11
0.00501	-4.56419e-11
0.00501	-4.56419e-11
0.00502	-4.62671e-11
0.00502	-4.68924e-11
0.00503	-4.62671e-11
0.00503	-4.56419e-11
0.00504	-4.56419e-11
0.00504	-4.62671e-11
0.00505	-4.62671e-11
0.00505	-4.62671e-11
0.00506	-4.75176e-11
0.00506	-4.50167e-11
0.00507	-4.68924e-11
0.00507	-4.56419e-11
0.00508	-4.75176e-11
0.00508	-4.68924e-11
0.00509	-4.56419e-11
0.00509	-4.81428e-11
0.0051	-4.62671e-11
0.0051	-4.68924e-11
0.00511	-4.68924e-11
0.00511	-4.93933e-11
0.00512	-4.75176e-11
0.00512	-4.68924e-11
0.00513	-4.81428e-11
0.00513	-4.56419e-11
0.00514	-4.81428e-11
0.00514	-4.68924e-11
0.00515	-5.00185e-11
0.00515	-4.75176e-11
0.00516	-4.81428e-11
0.00516	-4.81428e-11
0.00517	-4.68924e-11
0.00517	-4.81428e-11
0.00518	-4.93933e-11
0.00518	-4.93933e-11
0.00519	-4.75176e-11
0.00519	-4.75176e-11
0.0052	-4.93933e-11
0.0052	-4.81428e-11
0.00521	-4.81428e-11
0.00521	-4.81428e-11
0.00522	-5.1269e-11
0.00522	-4.87681e-11
0.00523	-4.81428e-11
0.00523	-4.93933e-11
0.00524	-4.75176e-11
0.00524	-4.93933e-11
0.00525	-4.93933e-11
0.00525	-5.00185e-11
0.00526	-4.93933e-11
0.00526	-4.93933e-11
0.00527	-4.87681e-11
0.00527	-4.75176e-11
0.00528	-5.00185e-11
0.00528	-4.87681e-11
0.00529	-5.06438e-11
0.00529	-5.00185e-11
0.0053	-4.93933e-11
0.0053	-5.00185e-11
0.00531	-4.93933e-11
0.00531	-4.93933e-11
0.00532	-4.93933e-11
0.00532	-5.25195e-11
0.00533	-4.87681e-11
0.00533	-5.06438e-11
0.00534	-5.18942e-11
0.00534	-5.06438e-11
0.00535	-5.1269e-11
0.00535	-4.93933e-11
0.00536	-5.18942e-11
0.00536	-5.1269e-11
0.00537	-4.93933e-11
0.00537	-5.18942e-11
0.00538	-5.00185e-11
0.00538	-5.18942e-11
0.00539	-5.00185e-11
0.00539	-5.00185e-11
0.0054	-5.06438e-11
0.0054	-5.06438e-11
0.00541	-5.06438e-11
0.00541	-5.18942e-11
0.00542	-5.06438e-11
0.00542	-5.18942e-11
0.00543	-4.87681e-11
0.00543	-5.1269e-11
0.00544	-5.1269e-11
0.00544	-5.06438e-11
0.00545	-5.1269e-11
0.00545	-5.00185e-11
0.00546	-4.93933e-11
0.00546	-5.06438e-11
0.00547	-4.93933e-11
0.00547	-5.06438e-11
0.00548	-5.00185e-11
0.00548	-5.06438e-11
0.00549	-5.06438e-11
0.00549	-5.06438e-11
0.0055	-5.37699e-11
0.0055	-5.25195e-11
0.00551	-5.06438e-11
0.00551	-5.06438e-11
0.00552	-5.18942e-11
0.00552	-5.1269e-11
0.00553	-5.06438e-11
0.00553	-5.06438e-11
0.00554	-5.18942e-11
0.00554	-5.06438e-11
0.00555	-5.1269e-11
0.00555	-5.37699e-11
0.00556	-5.06438e-11
0.00556	-5.25195e-11
0.00557	-5.43952e-11
0.00557	-5.25195e-11
0.00558	-5.1269e-11
0.00558	-5.25195e-11
0.00559	-5.06438e-11
0.00559	-5.25195e-11
0.0056	-5.31447e-11
0.0056	-5.18942e-11
0.00561	-5.37699e-11
0.00561	-5.31447e-11
0.00562	-5.25195e-11
0.00562	-5.56456e-11
0.00563	-5.37699e-11
0.00563	-5.31447e-11
0.00564	-5.37699e-11
0.00564	-5.37699e-11
0.00565	-5.37699e-11
0.00565	-5.56456e-11
0.00566	-5.25195e-11
0.00566	-5.31447e-11
0.00567	-5.25195e-11
0.00567	-5.56456e-11
0.00568	-5.37699e-11
0.00568	-5.50204e-11
0.00569	-5.43952e-11
0.00569	-5.43952e-11
0.0057	-5.31447e-11
0.0057	-5.43952e-11
0.00571	-5.43952e-11
0.00571	-5.68961e-11
0.00572	-5.62708e-11
0.00572	-5.50204e-11
0.00573	-5.50204e-11
0.00573	-5.62708e-11
0.00574	-5.43952e-11
0.00574	-5.56456e-11
0.00575	-5.62708e-11
0.00575	-5.56456e-11
0.00576	-5.50204e-11
0.00576	-5.62708e-11
0.00577	-5.56456e-11
0.00577	-5.50204e-11
0.00578	-5.56456e-11
0.00578	-5.56456e-11
0.00579	-5.56456e-11
0.00579	-5.62708e-11
0.0058	-5.56456e-11
0.0058	-5.56456e-11
0.00581	-5.50204e-11
0.00581	-5.56456e-11
0.00582	-5.56456e-11
0.00582	-5.37699e-11
0.00583	-5.37699e-11
0.00583	-5.50204e-11
0.00584	-5.62708e-11
0.00584	-5.43952e-11
0.00585	-5.62708e-11
0.00585	-5.56456e-11
0.00586	-5.62708e-11
0.00586	-5.56456e-11
0.00587	-5.62708e-11
0.00587	-5.43952e-11
0.00588	-5.56456e-11
0.00588	-5.50204e-11
0.00589	-5.50204e-11
0.00589	-5.50204e-11
0.0059	-5.62708e-11
0.0059	-5.43952e-11
0.00591	-5.43952e-11
0.00591	-5.56456e-11
0.00592	-5.56456e-11
0.00592	-5.43952e-11
0.00593	-5.50204e-11
0.00593	-5.56456e-11
0.00594	-5.56456e-11
0.00594	-5.43952e-11
0.00595	-5.37699e-11
0.00595	-5.37699e-11
0.00596	-5.37699e-11
0.00596	-5.43952e-11
0.00597	-5.37699e-11
0.00597	-5.25195e-11
0.00598	-5.50204e-11
0.00598	-5.43952e-11
0.00599	-5.43952e-11
0.00599	-5.31447e-11
0.006	-5.37699e-11
0.006	-5.43952e-11
0.00601	-5.56456e-11
0.00601	-5.50204e-11
0.00602	-5.25195e-11
0.00602	-5.25195e-11
0.00603	-5.37699e-11
0.00603	-5.18942e-11
0.00604	-5.18942e-11
0.00604	-5.31447e-11
0.00605	-5.43952e-11
0.00605	-5.25195e-11
0.00606	-5.31447e-11
0.00606	-5.43952e-11
0.00607	-5.43952e-11
0.00607	-5.31447e-11
0.00608	-5.18942e-11
0.00608	-5.18942e-11
0.00609	-5.1269e-11
0.00609	-5.25195e-11
0.0061	-5.31447e-11
0.0061	-5.31447e-11
0.00611	-5.18942e-11
0.00611	-5.25195e-11
0.00612	-5.18942e-11
0.00612	-5.37699e-11
0.00613	-5.31447e-11
0.00613	-5.31447e-11
0.00614	-5.31447e-11
0.00614	-5.1269e-11
0.00615	-5.06438e-11
0.00615	-5.31447e-11
0.00616	-5.31447e-11
0.00616	-5.31447e-11
0.00617	-5.31447e-11
0.00617	-5.25195e-11
0.00618	-5.31447e-11
0.00618	-5.25195e-11
0.00619	-5.31447e-11
0.00619	-5.18942e-11
0.0062	-5.50204e-11
0.0062	-5.37699e-11
0.00621	-5.37699e-11
0.00621	-5.37699e-11
0.00622	-5.06438e-11
0.00622	-5.37699e-11
0.00623	-5.37699e-11
0.00623	-5.37699e-11
0.00624	-5.37699e-11
0.00624	-5.18942e-11
0.00625	-5.43952e-11
0.00625	-5.50204e-11
0.00626	-5.43952e-11
0.00626	-5.37699e-11
0.00627	-5.31447e-11
0.00627	-5.31447e-11
0.00628	-5.37699e-11
0.00628	-5.43952e-11
0.00629	-5.43952e-11
0.00629	-5.37699e-11
0.0063	-5.43952e-11
0.0063	-5.37699e-11
0.00631	-5.43952e-11
0.00631	-5.43952e-11
0.00632	-5.50204e-11
0.00632	-5.50204e-11
0.00633	-5.50204e-11
0.00633	-5.43952e-11
0.00634	-5.50204e-11
0.00634	-5.43952e-11
0.00635	-5.56456e-11
0.00635	-5.37699e-11
0.00636	-5.37699e-11
0.00636	-5.56456e-11
0.00637	-5.43952e-11
0.00637	-5.43952e-11
0.00638	-5.31447e-11
0.00638	-5.43952e-11
0.00639	-5.50204e-11
0.00639	-5.50204e-11
0.0064	-5.56456e-11
0.0064	-5.50204e-11
0.00641	-5.50204e-11
0.00641	-5.68961e-11
0.00642	-5.56456e-11
0.00642	-5.43952e-11
0.00643	-5.50204e-11
0.00643	-5.68961e-11
0.00644	-5.56456e-11
0.00644	-5.62708e-11
0.00645	-5.37699e-11
0.00645	-5.50204e-11
0.00646	-5.62708e-11
0.00646	-5.50204e-11
0.00647	-5.50204e-11
0.00647	-5.56456e-11
0.00648	-5.62708e-11
0.00648	-5.50204e-11
0.00649	-5.50204e-11
0.00649	-5.56456e-11
0.0065	-5.68961e-11
0.0065	-5.50204e-11
0.00651	-5.50204e-11
0.00651	-5.50204e-11
0.00652	-5.56456e-11
0.00652	-5.56456e-11
0.00653	-5.50204e-11
0.00653	-5.62708e-11
0.00654	-5.62708e-11
0.00654	-5.56456e-11
0.00655	-5.56456e-11
0.00655	-5.68961e-11
0.00656	-5.68961e-11
0.00656	-5.43952e-11
0.00657	-5.62708e-11
0.00657	-5.81465e-11
0.00658	-5.62708e-11
0.00658	-5.50204e-11
0.00659	-5.62708e-11
0.00659	-5.62708e-11
0.0066	-5.43952e-11
0.0066	-5.56456e-11
0.00661	-5.62708e-11
0.00661	-5.62708e-11
0.00662	-5.62708e-11
0.00662	-5.43952e-11
0.00663	-5.56456e-11
0.00663	-5.43952e-11
0.00664	-5.50204e-11
0.00664	-5.68961e-11
0.00665	-5.62708e-11
0.00665	-5.56456e-11
0.00666	-5.62708e-11
0.00666	-5.50204e-11
0.00667	-5.43952e-11
0.00667	-5.56456e-11
0.00668	-5.68961e-11
0.00668	-5.56456e-11
0.00669	-5.56456e-11
0.00669	-5.62708e-11
0.0067	-5.62708e-11
0.0067	-5.62708e-11
0.00671	-5.56456e-11
0.00671	-5.50204e-11
0.00672	-5.50204e-11
0.00672	-5.50204e-11
0.00673	-5.50204e-11
0.00673	-5.37699e-11
0.00674	-5.43952e-11
0.00674	-5.43952e-11
0.00675	-5.37699e-11
0.00675	-5.43952e-11
0.00676	-5.56456e-11
0.00676	-5.50204e-11
0.00677	-5.31447e-11
0.00677	-5.56456e-11
0.00678	-5.50204e-11
0.00678	-5.25195e-11
0.00679	-5.31447e-11
0.00679	-5.31447e-11
0.0068	-5.25195e-11
0.0068	-5.43952e-11
0.00681	-5.25195e-11
0.00681	-5.25195e-11
0.00682	-5.37699e-11
0.00682	-5.31447e-11
0.00683	-5.25195e-11
0.00683	-5.25195e-11
0.00684	-5.25195e-11
0.00684	-5.1269e-11
0.00685	-5.18942e-11
0.00685	-5.18942e-11
0.00686	-5.25195e-11
0.00686	-5.31447e-11
0.00687	-5.18942e-11
0.00687	-5.1269e-11
0.00688	-5.25195e-11
0.00688	-5.1269e-11
0.00689	-5.18942e-11
0.00689	-5.31447e-11
0.0069	-5.18942e-11
0.0069	-5.1269e-11
0.00691	-5.18942e-11
0.00691	-5.25195e-11
0.00692	-5.31447e-11
0.00692	-5.43952e-11
0.00693	-5.25195e-11
0.00693	-5.31447e-11
0.00694	-5.25195e-11
0.00694	-5.18942e-11
0.00695	-5.50204e-11
0.00695	-5.31447e-11
0.00696	-5.31447e-11
0.00696	-5.50204e-11
0.00697	-5.37699e-11
0.00697	-5.43952e-11
0.00698	-5.50204e-11
0.00698	-5.31447e-11
0.00699	-5.43952e-11
0.00699	-5.43952e-11
0.007	-5.50204e-11
0.007	-5.56456e-11
0.00701	-5.37699e-11
0.00701	-5.43952e-11
0.00702	-5.50204e-11
0.00702	-5.50204e-11
0.00703	-5.62708e-11
0.00703	-5.62708e-11
0.00704	-5.62708e-11
0.00704	-5.62708e-11
0.00705	-5.50204e-11
0.00705	-5.68961e-11
0.00706	-5.56456e-11
0.00706	-5.56456e-11
0.00707	-5.62708e-11
0.00707	-5.56456e-11
0.00708	-5.56456e-11
0.00708	-5.56456e-11
0.00709	-5.62708e-11
0.00709	-5.81465e-11
0.0071	-5.62708e-11
0.0071	-5.62708e-11
0.00711	-5.68961e-11
0.00711	-5.62708e-11
0.00712	-5.68961e-11
0.00712	-5.62708e-11
0.00713	-5.62708e-11
0.00713	-5.81465e-11
0.00714	-5.75213e-11
0.00714	-5.62708e-11
0.00715	-5.68961e-11
0.00715	-5.62708e-11
0.00716	-5.9397e-11
0.00716	-5.81465e-11
0.00717	-5.81465e-11
0.00717	-5.62708e-11
0.00718	-5.62708e-11
0.00718	-5.56456e-11
0.00719	-5.75213e-11
0.00719	-5.81465e-11
0.0072	-5.68961e-11
0.0072	-5.68961e-11
0.00721	-5.62708e-11
0.00721	-5.62708e-11
0.00722	-5.68961e-11
0.00722	-5.68961e-11
0.00723	-5.68961e-11
0.00723	-5.62708e-11
0.00724	-5.50204e-11
0.00724	-5.62708e-11
0.00725	-5.62708e-11
0.00725	-5.87718e-11
0.00726	-5.68961e-11
0.00726	-5.50204e-11
0.00727	-5.62708e-11
0.00727	-5.62708e-11
0.00728	-5.68961e-11
0.00728	-5.56456e-11
0.00729	-5.68961e-11
0.00729	-5.50204e-11
0.0073	-5.62708e-11
0.0073	-5.68961e-11
0.00731	-5.62708e-11
0.00731	-5.56456e-11
0.00732	-5.75213e-11
0.00732	-5.50204e-11
0.00733	-5.68961e-11
0.00733	-5.56456e-11
0.00734	-5.62708e-11
0.00734	-5.75213e-11
0.00735	-5.56456e-11
0.00735	-5.68961e-11
0.00736	-5.62708e-11
0.00736	-5.68961e-11
0.00737	-5.56456e-11
0.00737	-5.62708e-11
0.00738	-5.50204e-11
0.00738	-5.43952e-11
0.00739	-5.68961e-11
0.00739	-5.56456e-11
0.0074	-5.50204e-11
0.0074	-5.50204e-11
0.00741	-5.50204e-11
0.00741	-5.56456e-11
0.00742	-5.43952e-11
0.00742	-5.62708e-11
0.00743	-5.43952e-11
0.00743	-5.62708e-11
0.00744	-5.62708e-11
0.00744	-5.56456e-11
0.00745	-5.62708e-11
0.00745	-5.62708e-11
0.00746	-5.62708e-11
0.00746	-5.50204e-11
0.00747	-5.62708e-11
0.00747	-5.56456e-11
0.00748	-5.56456e-11
0.00748	-5.56456e-11
0.00749	-5.62708e-11
0.00749	-5.68961e-11
0.0075	-5.62708e-11
0.0075	-5.62708e-11
0.00751	-5.62708e-11
0.00751	-5.62708e-11
0.00752	-5.62708e-11
0.00752	-5.62708e-11
0.00753	-5.68961e-11
0.00753	-5.50204e-11
0.00754	-5.75213e-11
0.00754	-5.56456e-11
0.00755	-5.75213e-11
0.00755	-5.68961e-11
0.00756	-5.81465e-11
0.00756	-5.81465e-11
0.00757	-5.62708e-11
0.00757	-5.75213e-11
0.00758	-5.62708e-11
0.00758	-5.81465e-11
0.00759	-5.81465e-11
0.00759	-5.81465e-11
0.0076	-5.75213e-11
0.0076	-5.87718e-11
0.00761	-5.9397e-11
0.00761	-5.81465e-11
0.00762	-5.81465e-11
0.00762	-5.56456e-11
0.00763	-5.9397e-11
0.00763	-5.81465e-11
0.00764	-5.75213e-11
0.00764	-5.68961e-11
0.00765	-5.87718e-11
0.00765	-5.87718e-11
0.00766	-6.00222e-11
0.00766	-6.00222e-11
0.00767	-5.81465e-11
0.00767	-5.9397e-11
0.00768	-5.87718e-11
0.00768	-5.9397e-11
0.00769	-5.9397e-11
0.00769	-5.81465e-11
0.0077	-6.00222e-11
0.0077	-5.87718e-11
0.00771	-6.06475e-11
0.00771	-5.81465e-11
0.00772	-5.9397e-11
0.00772	-5.81465e-11
0.00773	-5.9397e-11
0.00773	-5.9397e-11
0.00774	-5.75213e-11
0.00774	-5.81465e-11
0.00775	-5.81465e-11
0.00775	-6.00222e-11
0.00776	-5.81465e-11
0.00776	-5.87718e-11
0.00777	-5.81465e-11
0.00777	-6.18979e-11
0.00778	-5.87718e-11
0.00778	-5.9397e-11
0.00779	-6.00222e-11
0.00779	-5.75213e-11
0.0078	-5.87718e-11
0.0078	-5.87718e-11
0.00781	-5.81465e-11
0.00781	-5.81465e-11
0.00782	-6.00222e-11
0.00782	-5.81465e-11
0.00783	-5.81465e-11
0.00783	-5.87718e-11
0.00784	-5.56456e-11
0.00784	-5.81465e-11
0.00785	-5.75213e-11
0.00785	-5.75213e-11
0.00786	-5.75213e-11
0.00786	-5.75213e-11
0.00787	-5.68961e-11
0.00787	-5.62708e-11
0.00788	-5.56456e-11
0.00788	-5.68961e-11
0.00789	-5.62708e-11
0.00789	-5.62708e-11
0.0079	-5.62708e-11
0.0079	-5.25195e-11
0.00791	-5.68961e-11
0.00791	-5.56456e-11
0.00792	-5.50204e-11
0.00792	-5.37699e-11
0.00793	-5.56456e-11
0.00793	-5.50204e-11
0.00794	-5.56456e-11
0.00794	-5.50204e-11
0.00795	-5.50204e-11
0.00795	-5.62708e-11
0.00796	-5.56456e-11
0.00796	-5.56456e-11
0.00797	-5.50204e-11
0.00797	-5.56456e-11
0.00798	-5.56456e-11
0.00798	-5.43952e-11
0.00799	-5.56456e-11
0.00799	-5.43952e-11
0.008	-5.56456e-11
0.008	-5.43952e-11
0.00801	-5.56456e-11
0.00801	-5.50204e-11
0.00802	-5.62708e-11
0.00802	-5.43952e-11
0.00803	-5.68961e-11
0.00803	-5.68961e-11
0.00804	-5.50204e-11
0.00804	-5.56456e-11
0.00805	-5.56456e-11
0.00805	-5.75213e-11
0.00806	-5.56456e-11
0.00806	-5.62708e-11
0.00807	-5.75213e-11
0.00807	-5.62708e-11
0.00808	-5.68961e-11
0.00808	-5.62708e-11
0.00809	-5.75213e-11
0.00809	-5.56456e-11
0.0081	-5.87718e-11
0.0081	-5.68961e-11
0.00811	-5.62708e-11
0.00811	-5.68961e-11
0.00812	-5.68961e-11
0.00812	-5.87718e-11
0.00813	-5.75213e-11
0.00813	-5.62708e-11
0.00814	-5.62708e-11
0.00814	-5.81465e-11
0.00815	-5.75213e-11
0.00815	-5.75213e-11
0.00816	-5.81465e-11
0.00816	-5.81465e-11
0.00817	-5.81465e-11
0.00817	-5.68961e-11
0.00818	-6.06475e-11
0.00818	-5.62708e-11
0.00819	-5.9397e-11
0.00819	-5.9397e-11
0.0082	-5.81465e-11
0.0082	-6.00222e-11
0.00821	-5.87718e-11
0.00821	-5.9397e-11
0.00822	-5.87718e-11
0.00822	-6.06475e-11
0.00823	-5.81465e-11
0.00823	-5.9397e-11
0.00824	-5.9397e-11
0.00824	-5.9397e-11
0.00825	-6.18979e-11
0.00825	-5.81465e-11
0.00826	-5.9397e-11
0.00826	-5.9397e-11
0.00827	-6.06475e-11
0.00827	-5.9397e-11
0.00828	-5.87718e-11
0.00828	-6.06475e-11
0.00829	-6.06475e-11
0.00829	-5.9397e-11
0.0083	-6.06475e-11
0.0083	-5.9397e-11
0.00831	-5.9397e-11
0.00831	-6.06475e-11
0.00832	-6.12727e-11
0.00832	-6.00222e-11
0.00833	-6.06475e-11
0.00833	-5.75213e-11
0.00834	-6.06475e-11
0.00834	-6.00222e-11
0.00835	-6.00222e-11
0.00835	-5.9397e-11
0.00836	-6.00222e-11
0.00836	-6.00222e-11
0.00837	-6.12727e-11
0.00837	-6.12727e-11
0.00838	-5.9397e-11
0.00838	-6.00222e-11
0.00839	-6.00222e-11
0.00839	-5.9397e-11
0.0084	-6.18979e-11
0.0084	-5.75213e-11
0.00841	-5.87718e-11
0.00841	-5.9397e-11
0.00842	-6.12727e-11
0.00842	-5.81465e-11
0.00843	-5.9397e-11
0.00843	-6.06475e-11
0.00844	-6.06475e-11
0.00844	-5.9397e-11
0.00845	-5.87718e-11
0.00845	-5.87718e-11
0.00846	-5.9397e-11
0.00846	-6.06475e-11
0.00847	-5.87718e-11
0.00847	-5.9397e-11
0.00848	-5.87718e-11
0.00848	-5.68961e-11
0.00849	-6.06475e-11
0.00849	-5.9397e-11
0.0085	-5.9397e-11
0.0085	-5.81465e-11
0.00851	-5.81465e-11
0.00851	-5.87718e-11
0.00852	-5.9397e-11
0.00852	-6.06475e-11
0.00853	-5.87718e-11
0.00853	-5.87718e-11
0.00854	-6.00222e-11
0.00854	-5.9397e-11
0.00855	-6.00222e-11
0.00855	-5.87718e-11
0.00856	-5.87718e-11
0.00856	-5.81465e-11
0.00857	-5.81465e-11
0.00857	-6.00222e-11
0.00858	-5.87718e-11
0.00858	-5.87718e-11
0.00859	-5.75213e-11
0.00859	-5.87718e-11
0.0086	-5.81465e-11
0.0086	-5.81465e-11
0.00861	-5.87718e-11
0.00861	-5.56456e-11
0.00862	-5.68961e-11
0.00862	-5.68961e-11
0.00863	-5.81465e-11
0.00863	-5.81465e-11
0.00864	-5.68961e-11
0.00864	-5.68961e-11
0.00865	-5.62708e-11
0.00865	-5.75213e-11
0.00866	-5.68961e-11
0.00866	-5.56456e-11
0.00867	-5.68961e-11
0.00867	-5.62708e-11
0.00868	-5.68961e-11
0.00868	-5.62708e-11
0.00869	-5.62708e-11
0.00869	-5.75213e-11
0.0087	-5.56456e-11
0.0087	-5.62708e-11
0.00871	-5.62708e-11
0.00871	-5.62708e-11
0.00872	-5.56456e-11
0.00872	-5.56456e-11
0.00873	-5.56456e-11
0.00873	-5.50204e-11
0.00874	-5.68961e-11
0.00874	-5.43952e-11
0.00875	-5.43952e-11
0.00875	-5.56456e-11
0.00876	-5.50204e-11
0.00876	-5.62708e-11
0.00877	-5.43952e-11
0.00877	-5.56456e-11
0.00878	-5.37699e-11
0.00878	-5.56456e-11
0.00879	-5.43952e-11
0.00879	-5.50204e-11
0.0088	-5.50204e-11
0.0088	-5.56456e-11
0.00881	-5.37699e-11
0.00881	-5.50204e-11
0.00882	-5.31447e-11
0.00882	-5.56456e-11
0.00883	-5.37699e-11
0.00883	-5.37699e-11
0.00884	-5.37699e-11
0.00884	-5.37699e-11
0.00885	-5.50204e-11
0.00885	-5.37699e-11
0.00886	-5.31447e-11
0.00886	-5.31447e-11
0.00887	-5.25195e-11
0.00887	-5.43952e-11
0.00888	-5.31447e-11
0.00888	-5.31447e-11
0.00889	-5.37699e-11
0.00889	-5.37699e-11
0.0089	-5.37699e-11
0.0089	-5.43952e-11
0.00891	-5.56456e-11
0.00891	-5.43952e-11
0.00892	-5.43952e-11
0.00892	-5.43952e-11
0.00893	-5.31447e-11
0.00893	-5.31447e-11
0.00894	-5.56456e-11
0.00894	-5.37699e-11
0.00895	-5.56456e-11
0.00895	-5.43952e-11
0.00896	-5.37699e-11
0.00896	-5.37699e-11
0.00897	-5.43952e-11
0.00897	-5.56456e-11
0.00898	-5.43952e-11
0.00898	-5.50204e-11
0.00899	-5.50204e-11
0.00899	-5.37699e-11
0.009	-5.68961e-11
0.009	-5.37699e-11
0.00901	-5.43952e-11
0.00901	-5.56456e-11
0.00902	-5.43952e-11
0.00902	-5.50204e-11
0.00903	-5.62708e-11
0.00903	-5.68961e-11
0.00904	-5.43952e-11
0.00904	-5.56456e-11
0.00905	-5.68961e-11
0.00905	-5.56456e-11
0.00906	-5.50204e-11
0.00906	-5.62708e-11
0.00907	-5.56456e-11
0.00907	-5.68961e-11
0.00908	-5.50204e-11
0.00908	-5.68961e-11
0.00909	-5.62708e-11
0.00909	-5.62708e-11
0.0091	-5.81465e-11
0.0091	-5.62708e-11
0.00911	-5.81465e-11
0.00911	-5.68961e-11
0.00912	-5.50204e-11
0.00912	-5.81465e-11
0.00913	-5.75213e-11
0.00913	-5.75213e-11
0.00914	-5.75213e-11
0.00914	-5.62708e-11
0.00915	-5.68961e-11
0.00915	-5.62708e-11
0.00916	-5.75213e-11
0.00916	-5.9397e-11
0.00917	-5.68961e-11
0.00917	-5.75213e-11
0.00918	-5.68961e-11
0.00918	-5.50204e-11
0.00919	-5.81465e-11
0.00919	-5.68961e-11
0.0092	-5.56456e-11
0.0092	-5.68961e-11
0.00921	-5.68961e-11
0.00921	-5.75213e-11
0.00922	-5.56456e-11
0.00922	-5.75213e-11
0.00923	-5.68961e-11
0.00923	-5.68961e-11
0.00924	-5.75213e-11
0.00924	-5.68961e-11
0.00925	-5.50204e-11
0.00925	-5.75213e-11
0.00926	-5.81465e-11
0.00926	-5.75213e-11
0.00927	-5.81465e-11
0.00927	-5.68961e-11
0.00928	-5.75213e-11
0.00928	-5.75213e-11
0.00929	-5.62708e-11
0.00929	-5.75213e-11
0.0093	-5.68961e-11
0.0093	-5.75213e-11
0.00931	-5.68961e-11
0.00931	-5.68961e-11
0.00932	-5.75213e-11
0.00932	-5.81465e-11
0.00933	-5.81465e-11
0.00933	-5.75213e-11
0.00934	-5.87718e-11
0.00934	-5.81465e-11
0.00935	-5.68961e-11
0.00935	-5.75213e-11
0.00936	-5.81465e-11
0.00936	-5.75213e-11
0.00937	-5.75213e-11
0.00937	-5.81465e-11
0.00938	-5.43952e-11
0.00938	-5.75213e-11
0.00939	-5.68961e-11
0.00939	-5.68961e-11
0.0094	-5.75213e-11
0.0094	-5.75213e-11
0.00941	-5.56456e-11
0.00941	-5.56456e-11
0.00942	-5.75213e-11
0.00942	-5.50204e-11
0.00943	-5.68961e-11
0.00943	-5.68961e-11
0.00944	-5.56456e-11
0.00944	-5.62708e-11
0.00945	-5.56456e-11
0.00945	-5.43952e-11
0.00946	-5.50204e-11
0.00946	-5.43952e-11
0.00947	-5.43952e-11
0.00947	-5.56456e-11
0.00948	-5.43952e-11
0.00948	-5.25195e-11
0.00949	-5.50204e-11
0.00949	-5.43952e-11
0.0095	-5.43952e-11
0.0095	-5.68961e-11
0.00951	-5.43952e-11
0.00951	-5.50204e-11
0.00952	-5.31447e-11
0.00952	-5.31447e-11
0.00953	-5.31447e-11
0.00953	-5.43952e-11
0.00954	-5.37699e-11
0.00954	-5.37699e-11
0.00955	-5.37699e-11
0.00955	-5.43952e-11
0.00956	-5.25195e-11
0.00956	-5.31447e-11
0.00957	-5.43952e-11
0.00957	-5.37699e-11
0.00958	-5.43952e-11
0.00958	-5.43952e-11
0.00959	-5.31447e-11
0.00959	-5.31447e-11
0.0096	-5.37699e-11
0.0096	-5.25195e-11
0.00961	-5.43952e-11
0.00961	-5.31447e-11
0.00962	-5.43952e-11
0.00962	-5.37699e-11
0.00963	-5.25195e-11
0.00963	-5.37699e-11
0.00964	-5.31447e-11
0.00964	-5.43952e-11
0.00965	-5.43952e-11
0.00965	-5.37699e-11
0.00966	-5.31447e-11
0.00966	-5.31447e-11
0.00967	-5.37699e-11
0.00967	-5.37699e-11
0.00968	-5.37699e-11
0.00968	-5.43952e-11
0.00969	-5.56456e-11
0.00969	-5.43952e-11
0.0097	-5.37699e-11
0.0097	-5.31447e-11
0.00971	-5.18942e-11
0.00971	-5.56456e-11
0.00972	-5.43952e-11
0.00972	-5.37699e-11
0.00973	-5.50204e-11
0.00973	-5.37699e-11
0.00974	-5.43952e-11
0.00974	-5.31447e-11
0.00975	-5.37699e-11
0.00975	-5.50204e-11
0.00976	-5.43952e-11
0.00976	-5.43952e-11
0.00977	-5.56456e-11
0.00977	-5.43952e-11
0.00978	-5.56456e-11
0.00978	-5.43952e-11
0.00979	-5.43952e-11
0.00979	-5.50204e-11
0.0098	-5.43952e-11
0.0098	-5.43952e-11
0.00981	-5.37699e-11
0.00981	-5.56456e-11
0.00982	-5.25195e-11
0.00982	-5.43952e-11
0.00983	-5.43952e-11
0.00983	-5.31447e-11
0.00984	-5.56456e-11
0.00984	-5.43952e-11
0.00985	-5.37699e-11
0.00985	-5.43952e-11
0.00986	-5.25195e-11
0.00986	-5.37699e-11
0.00987	-5.50204e-11
0.00987	-5.25195e-11
0.00988	-5.37699e-11
0.00988	-5.37699e-11
0.00989	-5.37699e-11
0.00989	-5.37699e-11
0.0099	-5.31447e-11
0.0099	-5.43952e-11
0.00991	-5.43952e-11
0.00991	-5.25195e-11
0.00992	-5.62708e-11
0.00992	-5.43952e-11
0.00993	-5.31447e-11
0.00993	-5.50204e-11
0.00994	-5.31447e-11
0.00994	-5.25195e-11
0.00995	-5.31447e-11
0.00995	-5.43952e-11
0.00996	-5.37699e-11
0.00996	-5.50204e-11
0.00997	-5.37699e-11
0.00997	-5.43952e-11
0.00998	-5.56456e-11
0.00998	-5.25195e-11
0.00999	-5.37699e-11
0.00999	-5.37699e-11
0.01	-5.25195e-11
0.01	-5.43952e-11
0.01001	-5.37699e-11
[truncated: 308,033+ more rows]

## Sheet: 4mW
1.5e-05	1.20044e-10
2e-05	1.19419e-10
2.5e-05	1.16293e-10
3e-05	1.18794e-10
3.5e-05	1.20044e-10
4e-05	1.19419e-10
4.5e-05	1.21295e-10
5e-05	1.2067e-10
5.5e-05	1.19419e-10
6e-05	1.20044e-10
6.5e-05	1.22545e-10
7e-05	1.19419e-10
7.5e-05	1.20044e-10
8e-05	1.21295e-10
8.5e-05	1.18169e-10
9e-05	1.18169e-10
9.5e-05	1.19419e-10
0.0001	1.20044e-10
0.000105	1.15668e-10
0.00011	1.2067e-10
0.000115	1.2067e-10
0.00012	1.20044e-10
0.000125	1.19419e-10
0.00013	1.2192e-10
0.000135	1.20044e-10
0.00014	1.20044e-10
0.000145	1.2192e-10
0.00015	1.21295e-10
0.000155	1.20044e-10
0.00016	1.21295e-10
0.000165	1.22545e-10
0.00017	1.20044e-10
0.000175	1.20044e-10
0.00018	1.20044e-10
0.000185	1.21295e-10
0.00019	1.19419e-10
0.000195	1.20044e-10
0.0002	1.2067e-10
0.000205	1.20044e-10
0.00021	1.20044e-10
0.000215	1.2067e-10
0.00022	1.21295e-10
0.000225	1.2067e-10
0.00023	1.2192e-10
0.000235	1.2067e-10
0.00024	1.21295e-10
0.000245	1.20044e-10
0.00025	1.21295e-10
0.000255	1.2067e-10
0.00026	1.2067e-10
0.000265	1.21295e-10
0.00027	1.22545e-10
0.000275	1.22545e-10
0.00028	1.21295e-10
0.000285	1.22545e-10
0.00029	1.23171e-10
0.000295	1.2192e-10
0.0003	1.21295e-10
0.000305	1.21295e-10
0.00031	1.22545e-10
0.000315	1.22545e-10
0.00032	1.22545e-10
0.000325	1.23171e-10
0.00033	1.21295e-10
0.000335	1.23171e-10
0.00034	1.23171e-10
0.000345	1.2192e-10
0.00035	1.20044e-10
0.000355	1.23171e-10
0.00036	1.23171e-10
0.000365	1.23171e-10
0.00037	1.23171e-10
0.000375	1.25046e-10
0.00038	1.23796e-10
0.000385	1.25046e-10
0.00039	1.26922e-10
0.000395	1.25046e-10
0.0004	1.23796e-10
0.000405	1.25672e-10
0.00041	1.27547e-10
0.000415	1.25046e-10
0.00042	1.25046e-10
0.000425	1.25046e-10
0.00043	1.26922e-10
0.000435	1.24421e-10
0.00044	1.24421e-10
0.000445	1.25046e-10
0.00045	1.24421e-10
0.000455	1.24421e-10
0.00046	1.25046e-10
0.000465	1.26297e-10
0.00047	1.23171e-10
0.000475	1.26297e-10
0.00048	1.26922e-10
0.000485	1.26297e-10
0.00049	1.24421e-10
0.000495	1.26922e-10
0.0005	1.26297e-10
0.000505	1.27547e-10
0.00051	1.24421e-10
0.000515	1.28798e-10
0.00052	1.28172e-10
0.000525	1.29423e-10
0.00053	1.23796e-10
0.000535	1.28172e-10
0.00054	1.26922e-10
0.000545	1.26297e-10
0.00055	1.29423e-10
0.000555	1.26922e-10
0.00056	1.28172e-10
0.000565	1.29423e-10
0.00057	1.25672e-10
0.000575	1.28172e-10
0.00058	1.28172e-10
0.000585	1.29423e-10
0.00059	1.28798e-10
0.000595	1.28172e-10
0.0006	1.28172e-10
0.000605	1.31299e-10
0.00061	1.28172e-10
0.000615	1.29423e-10
0.00062	1.25046e-10
0.000625	1.30673e-10
0.00063	1.28798e-10
0.000635	1.27547e-10
0.00064	1.27547e-10
0.000645	1.28172e-10
0.00065	1.27547e-10
0.000655	1.28172e-10
0.00066	1.27547e-10
0.000665	1.26297e-10
0.00067	1.25672e-10
0.000675	1.26922e-10
0.00068	1.26922e-10
0.000685	1.27547e-10
0.00069	1.26922e-10
0.000695	1.31299e-10
0.0007	1.26297e-10
0.000705	1.25046e-10
0.00071	1.27547e-10
0.000715	1.26297e-10
0.00072	1.27547e-10
0.000725	1.25672e-10
0.00073	1.26297e-10
0.000735	1.25672e-10
0.00074	1.26297e-10
0.000745	1.28172e-10
0.00075	1.25672e-10
0.000755	1.25046e-10
0.00076	1.25046e-10
0.000765	1.24421e-10
0.00077	1.21295e-10
0.000775	1.25672e-10
0.00078	1.25046e-10
0.000785	1.25672e-10
0.00079	1.24421e-10
0.000795	1.21295e-10
0.0008	1.24421e-10
0.000805	1.23796e-10
0.00081	1.25672e-10
0.000815	1.25672e-10
0.00082	1.24421e-10
0.000825	1.24421e-10
0.00083	1.24421e-10
0.000835	1.23171e-10
0.00084	1.23796e-10
0.000845	1.23796e-10
0.00085	1.24421e-10
0.000855	1.25046e-10
0.00086	1.22545e-10
0.000865	1.23796e-10
0.00087	1.23796e-10
0.000875	1.23171e-10
0.00088	1.18794e-10
0.000885	1.22545e-10
0.00089	1.22545e-10
0.000895	1.24421e-10
0.0009	1.22545e-10
0.000905	1.22545e-10
0.00091	1.23796e-10
0.000915	1.23796e-10
0.00092	1.22545e-10
0.000925	1.23171e-10
0.00093	1.25046e-10
0.000935	1.22545e-10
0.00094	1.17544e-10
0.000945	1.21295e-10
0.00095	1.23171e-10
0.000955	1.19419e-10
0.00096	1.22545e-10
0.000965	1.23171e-10
0.00097	1.22545e-10
0.000975	1.24421e-10
0.00098	1.22545e-10
0.000985	1.22545e-10
0.00099	1.21295e-10
0.000995	1.23171e-10
0.001	1.25046e-10
0.00101	1.22545e-10
0.00101	1.23796e-10
0.00102	1.23796e-10
0.00102	1.22545e-10
0.00103	1.18169e-10
0.00103	1.21295e-10
0.00104	1.23171e-10
0.00104	1.25672e-10
0.00105	1.23796e-10
0.00105	1.20044e-10
0.00106	1.22545e-10
0.00106	1.23171e-10
0.00107	1.26297e-10
0.00107	1.23171e-10
0.00108	1.25046e-10
0.00108	1.24421e-10
0.00109	1.24421e-10
0.00109	1.24421e-10
0.0011	1.23796e-10
0.0011	1.22545e-10
0.00111	1.23171e-10
0.00111	1.28172e-10
0.00112	1.24421e-10
0.00112	1.23796e-10
0.00113	1.2192e-10
0.00113	1.24421e-10
0.00114	1.26297e-10
0.00114	1.25046e-10
0.00115	1.25672e-10
0.00115	1.23796e-10
0.00116	1.24421e-10
0.00116	1.23171e-10
0.00117	1.25046e-10
0.00117	1.23171e-10
0.00118	1.23796e-10
0.00118	1.26297e-10
0.00119	1.25672e-10
0.00119	1.25672e-10
0.0012	1.24421e-10
0.0012	1.24421e-10
0.00121	1.25046e-10
0.00121	1.26297e-10
0.00122	1.23796e-10
0.00122	1.27547e-10
0.00123	1.25672e-10
0.00123	1.25046e-10
0.00124	1.25672e-10
0.00124	1.25046e-10
0.00125	1.26922e-10
0.00125	1.25672e-10
0.00126	1.24421e-10
0.00126	1.26922e-10
0.00127	1.25672e-10
0.00127	1.26922e-10
0.00128	1.25672e-10
0.00128	1.25046e-10
0.00129	1.26297e-10
0.00129	1.26297e-10
0.0013	1.27547e-10
0.0013	1.25672e-10
0.00131	1.26297e-10
0.00131	1.26297e-10
0.00132	1.26922e-10
0.00132	1.24421e-10
0.00133	1.25672e-10
0.00133	1.25672e-10
0.00134	1.24421e-10
0.00134	1.26297e-10
0.00135	1.28172e-10
0.00135	1.27547e-10
0.00136	1.26297e-10
0.00136	1.24421e-10
0.00137	1.25672e-10
0.00137	1.26922e-10
0.00138	1.27547e-10
0.00138	1.26922e-10
0.00139	1.25046e-10
0.00139	1.27547e-10
0.0014	1.25672e-10
0.0014	1.26922e-10
0.00141	1.26922e-10
0.00141	1.28172e-10
0.00142	1.26297e-10
0.00142	1.28172e-10
0.00143	1.31924e-10
0.00143	1.26297e-10
0.00144	1.26297e-10
0.00144	1.28798e-10
0.00145	1.26297e-10
0.00145	1.26922e-10
0.00146	1.29423e-10
0.00146	1.27547e-10
0.00147	1.31299e-10
0.00147	1.27547e-10
0.00148	1.27547e-10
0.00148	1.27547e-10
0.00149	1.27547e-10
0.00149	1.29423e-10
0.0015	1.29423e-10
0.0015	1.26297e-10
0.00151	1.30048e-10
0.00151	1.26922e-10
0.00152	1.26922e-10
0.00152	1.25672e-10
0.00153	1.29423e-10
0.00153	1.27547e-10
0.00154	1.28798e-10
0.00154	1.28172e-10
0.00155	1.26297e-10
0.00155	1.31299e-10
0.00156	1.27547e-10
0.00156	1.25672e-10
0.00157	1.28172e-10
0.00157	1.26922e-10
0.00158	1.23796e-10
0.00158	1.27547e-10
0.00159	1.27547e-10
0.00159	1.25672e-10
0.0016	1.26922e-10
0.0016	1.26922e-10
0.00161	1.27547e-10
0.00161	1.26922e-10
0.00162	1.26922e-10
0.00162	1.26297e-10
0.00163	1.26922e-10
0.00163	1.26297e-10
0.00164	1.26922e-10
0.00164	1.25672e-10
0.00165	1.25046e-10
0.00165	1.25046e-10
0.00166	1.26297e-10
0.00166	1.26297e-10
0.00167	1.24421e-10
0.00167	1.26922e-10
0.00168	1.27547e-10
0.00168	1.25046e-10
0.00169	1.26297e-10
0.00169	1.25672e-10
0.0017	1.26297e-10
0.0017	1.26297e-10
0.00171	1.26922e-10
0.00171	1.27547e-10
0.00172	1.27547e-10
0.00172	1.26922e-10
0.00173	1.25672e-10
0.00173	1.28172e-10
0.00174	1.26922e-10
0.00174	1.30048e-10
0.00175	1.25046e-10
0.00175	1.27547e-10
0.00176	1.26922e-10
0.00176	1.25046e-10
0.00177	1.28172e-10
0.00177	1.26922e-10
0.00178	1.29423e-10
0.00178	1.28798e-10
0.00179	1.27547e-10
0.00179	1.26922e-10
0.0018	1.25672e-10
0.0018	1.30673e-10
0.00181	1.28172e-10
0.00181	1.27547e-10
0.00182	1.29423e-10
0.00182	1.25672e-10
0.00183	1.28798e-10
0.00183	1.28172e-10
0.00184	1.28172e-10
0.00184	1.28172e-10
0.00185	1.29423e-10
0.00185	1.27547e-10
0.00186	1.28172e-10
0.00186	1.26922e-10
0.00187	1.27547e-10
0.00187	1.27547e-10
0.00188	1.25046e-10
0.00188	1.27547e-10
0.00189	1.26922e-10
0.00189	1.27547e-10
0.0019	1.26922e-10
0.0019	1.27547e-10
0.00191	1.27547e-10
0.00191	1.28172e-10
0.00192	1.26922e-10
0.00192	1.25672e-10
0.00193	1.27547e-10
0.00193	1.28798e-10
0.00194	1.26297e-10
0.00194	1.26297e-10
0.00195	1.26922e-10
0.00195	1.28798e-10
0.00196	1.27547e-10
0.00196	1.27547e-10
0.00197	1.26922e-10
0.00197	1.24421e-10
0.00198	1.25672e-10
0.00198	1.28172e-10
0.00199	1.26922e-10
0.00199	1.27547e-10
0.002	1.26922e-10
0.002	1.25672e-10
0.00201	1.27547e-10
0.00201	1.27547e-10
0.00202	1.26922e-10
0.00202	1.27547e-10
0.00203	1.25672e-10
0.00203	1.25672e-10
0.00204	1.26922e-10
0.00204	1.25672e-10
0.00205	1.27547e-10
0.00205	1.26297e-10
0.00206	1.25672e-10
0.00206	1.25672e-10
0.00207	1.27547e-10
0.00207	1.26922e-10
0.00208	1.25672e-10
0.00208	1.25672e-10
0.00209	1.26297e-10
0.00209	1.29423e-10
0.0021	1.24421e-10
0.0021	1.26922e-10
0.00211	1.26922e-10
0.00211	1.26297e-10
0.00212	1.25046e-10
0.00212	1.27547e-10
0.00213	1.25672e-10
0.00213	1.25672e-10
0.00214	1.25672e-10
0.00214	1.26297e-10
0.00215	1.27547e-10
0.00215	1.26297e-10
0.00216	1.26922e-10
0.00216	1.25046e-10
0.00217	1.28172e-10
0.00217	1.23796e-10
0.00218	1.26297e-10
0.00218	1.26297e-10
0.00219	1.25046e-10
0.00219	1.26922e-10
0.00219	1.25672e-10
0.0022	1.26297e-10
0.0022	1.25672e-10
0.00221	1.25672e-10
0.00221	1.25046e-10
0.00222	1.25046e-10
0.00222	1.25672e-10
0.00223	1.25672e-10
0.00223	1.25672e-10
0.00224	1.26297e-10
0.00224	1.25672e-10
0.00225	1.25046e-10
0.00225	1.27547e-10
0.00226	1.22545e-10
0.00226	1.27547e-10
0.00227	1.27547e-10
0.00227	1.25672e-10
0.00228	1.26297e-10
0.00228	1.26922e-10
0.00229	1.27547e-10
0.00229	1.25672e-10
0.0023	1.25672e-10
0.0023	1.27547e-10
0.00231	1.26922e-10
0.00231	1.26297e-10
0.00232	1.28172e-10
0.00232	1.28172e-10
0.00233	1.27547e-10
0.00233	1.27547e-10
0.00234	1.28798e-10
0.00234	1.28172e-10
0.00235	1.26922e-10
0.00235	1.28798e-10
0.00236	1.28172e-10
0.00236	1.28798e-10
0.00237	1.27547e-10
0.00237	1.28172e-10
0.00238	1.28172e-10
0.00238	1.29423e-10
0.00239	1.28172e-10
0.00239	1.29423e-10
0.0024	1.29423e-10
0.0024	1.30673e-10
0.00241	1.29423e-10
0.00241	1.30673e-10
0.00242	1.29423e-10
0.00242	1.29423e-10
0.00243	1.30673e-10
0.00243	1.30048e-10
0.00244	1.30673e-10
0.00244	1.30048e-10
0.00245	1.30673e-10
0.00245	1.31299e-10
0.00246	1.33174e-10
0.00246	1.31924e-10
0.00247	1.31924e-10
0.00247	1.33174e-10
0.00248	1.31924e-10
0.00248	1.32549e-10
0.00249	1.32549e-10
0.00249	1.31299e-10
0.0025	1.31924e-10
0.0025	1.30673e-10
0.00251	1.30673e-10
0.00251	1.30048e-10
0.00252	1.28798e-10
0.00252	1.30673e-10
0.00253	1.30673e-10
0.00253	1.30048e-10
0.00254	1.32549e-10
0.00254	1.30048e-10
0.00255	1.30673e-10
0.00255	1.30048e-10
0.00256	1.29423e-10
0.00256	1.30048e-10
0.00257	1.30673e-10
0.00257	1.30673e-10
0.00258	1.30048e-10
0.00258	1.30048e-10
0.00259	1.30673e-10
0.00259	1.30048e-10
0.0026	1.30048e-10
0.0026	1.29423e-10
0.00261	1.28798e-10
0.00261	1.29423e-10
0.00262	1.29423e-10
0.00262	1.30048e-10
0.00263	1.29423e-10
0.00263	1.28798e-10
0.00264	1.27547e-10
0.00264	1.29423e-10
0.00265	1.30673e-10
0.00265	1.25672e-10
0.00266	1.28172e-10
0.00266	1.28172e-10
0.00267	1.26297e-10
0.00267	1.27547e-10
0.00268	1.26297e-10
0.00268	1.29423e-10
0.00269	1.24421e-10
0.00269	1.29423e-10
0.0027	1.27547e-10
0.0027	1.27547e-10
0.00271	1.28172e-10
0.00271	1.26922e-10
0.00272	1.26922e-10
0.00272	1.27547e-10
0.00273	1.27547e-10
0.00273	1.27547e-10
0.00274	1.27547e-10
0.00274	1.28172e-10
0.00275	1.28798e-10
0.00275	1.26922e-10
0.00276	1.25672e-10
0.00276	1.30048e-10
0.00277	1.26922e-10
0.00277	1.26922e-10
0.00278	1.30673e-10
0.00278	1.26297e-10
0.00279	1.29423e-10
0.00279	1.28172e-10
0.0028	1.28172e-10
0.0028	1.28172e-10
0.00281	1.29423e-10
0.00281	1.29423e-10
0.00282	1.28798e-10
0.00282	1.30673e-10
0.00283	1.30048e-10
0.00283	1.29423e-10
0.00284	1.30673e-10
0.00284	1.29423e-10
0.00285	1.30673e-10
0.00285	1.27547e-10
0.00286	1.30048e-10
0.00286	1.30673e-10
0.00287	1.30673e-10
0.00287	1.31924e-10
0.00288	1.31299e-10
0.00288	1.32549e-10
0.00289	1.31924e-10
0.00289	1.32549e-10
0.0029	1.31924e-10
0.0029	1.31299e-10
0.00291	1.32549e-10
0.00291	1.30673e-10
0.00292	1.31924e-10
0.00292	1.32549e-10
0.00293	1.33174e-10
0.00293	1.33174e-10
0.00294	1.34425e-10
0.00294	1.34425e-10
0.00295	1.3505e-10
0.00295	1.33174e-10
0.00296	1.3505e-10
0.00296	1.35675e-10
0.00297	1.363e-10
0.00297	1.3505e-10
0.00298	1.35675e-10
0.00298	1.35675e-10
0.00299	1.363e-10
0.00299	1.3505e-10
0.003	1.35675e-10
0.003	1.39427e-10
0.00301	1.35675e-10
0.00301	1.33174e-10
0.00302	1.36926e-10
0.00302	1.34425e-10
0.00303	1.37551e-10
0.00303	1.35675e-10
0.00304	1.35675e-10
0.00304	1.3505e-10
0.00305	1.37551e-10
0.00305	1.34425e-10
0.00306	1.35675e-10
0.00306	1.363e-10
0.00307	1.37551e-10
0.00307	1.36926e-10
0.00308	1.36926e-10
0.00308	1.39427e-10
0.00309	1.363e-10
0.00309	1.38176e-10
0.0031	1.36926e-10
0.0031	1.363e-10
0.00311	1.3505e-10
0.00311	1.363e-10
0.00312	1.37551e-10
0.00312	1.3505e-10
0.00313	1.38801e-10
0.00313	1.3505e-10
0.00314	1.363e-10
0.00314	1.36926e-10
0.00315	1.37551e-10
0.00315	1.3505e-10
0.00316	1.40677e-10
0.00316	1.3505e-10
0.00317	1.36926e-10
0.00317	1.363e-10
0.00318	1.35675e-10
0.00318	1.36926e-10
0.00319	1.3505e-10
0.00319	1.37551e-10
0.0032	1.34425e-10
0.0032	1.37551e-10
0.00321	1.3505e-10
0.00321	1.34425e-10
0.00322	1.363e-10
0.00322	1.3505e-10
0.00323	1.38176e-10
0.00323	1.338e-10
0.00324	1.3505e-10
0.00324	1.3505e-10
0.00325	1.35675e-10
0.00325	1.34425e-10
0.00326	1.3505e-10
0.00326	1.3505e-10
0.00327	1.32549e-10
0.00327	1.33174e-10
0.00328	1.34425e-10
0.00328	1.338e-10
0.00329	1.32549e-10
0.00329	1.33174e-10
0.0033	1.35675e-10
0.0033	1.34425e-10
0.00331	1.34425e-10
0.00331	1.33174e-10
0.00332	1.33174e-10
0.00332	1.33174e-10
0.00333	1.35675e-10
0.00333	1.338e-10
0.00334	1.33174e-10
0.00334	1.32549e-10
0.00335	1.31924e-10
0.00335	1.30048e-10
0.00336	1.30048e-10
0.00336	1.31924e-10
0.00337	1.31924e-10
0.00337	1.32549e-10
0.00338	1.338e-10
0.00338	1.338e-10
0.00339	1.32549e-10
0.00339	1.31299e-10
0.0034	1.31299e-10
0.0034	1.31924e-10
0.00341	1.33174e-10
0.00341	1.32549e-10
0.00342	1.31299e-10
0.00342	1.30673e-10
0.00343	1.31299e-10
0.00343	1.28798e-10
0.00344	1.29423e-10
0.00344	1.31924e-10
0.00345	1.32549e-10
0.00345	1.30048e-10
0.00346	1.32549e-10
0.00346	1.33174e-10
0.00347	1.31299e-10
0.00347	1.30048e-10
0.00348	1.31924e-10
0.00348	1.28798e-10
0.00349	1.30673e-10
0.00349	1.33174e-10
0.0035	1.31299e-10
0.0035	1.30673e-10
0.00351	1.29423e-10
0.00351	1.30048e-10
0.00352	1.338e-10
0.00352	1.31299e-10
0.00353	1.31299e-10
0.00353	1.28798e-10
0.00354	1.31924e-10
0.00354	1.30673e-10
0.00355	1.31924e-10
0.00355	1.31299e-10
0.00356	1.31299e-10
0.00356	1.31924e-10
0.00357	1.31299e-10
0.00357	1.30673e-10
0.00358	1.30673e-10
0.00358	1.30048e-10
0.00359	1.30673e-10
0.00359	1.29423e-10
0.0036	1.30673e-10
0.0036	1.30673e-10
0.00361	1.33174e-10
0.00361	1.27547e-10
0.00362	1.30048e-10
0.00362	1.31924e-10
0.00363	1.29423e-10
0.00363	1.31299e-10
0.00364	1.30048e-10
0.00364	1.30048e-10
0.00365	1.30048e-10
0.00365	1.29423e-10
0.00366	1.31299e-10
0.00366	1.30673e-10
0.00367	1.30673e-10
0.00367	1.29423e-10
0.00368	1.31299e-10
0.00368	1.30673e-10
0.00369	1.30673e-10
0.00369	1.30048e-10
0.0037	1.31924e-10
0.0037	1.30048e-10
0.00371	1.31299e-10
0.00371	1.31299e-10
0.00372	1.31299e-10
0.00372	1.30673e-10
0.00373	1.30673e-10
0.00373	1.31924e-10
0.00374	1.31924e-10
0.00374	1.30048e-10
0.00375	1.31924e-10
0.00375	1.338e-10
0.00376	1.31299e-10
0.00376	1.3505e-10
0.00377	1.30048e-10
0.00377	1.32549e-10
0.00378	1.31924e-10
0.00378	1.31924e-10
0.00379	1.338e-10
0.00379	1.31924e-10
0.0038	1.32549e-10
0.0038	1.31924e-10
0.00381	1.31299e-10
0.00381	1.31924e-10
0.00382	1.338e-10
0.00382	1.31299e-10
0.00383	1.34425e-10
0.00383	1.31924e-10
0.00384	1.31924e-10
0.00384	1.33174e-10
0.00385	1.32549e-10
0.00385	1.33174e-10
0.00386	1.31924e-10
0.00386	1.33174e-10
0.00387	1.31924e-10
0.00387	1.32549e-10
0.00388	1.33174e-10
0.00388	1.30673e-10
0.00389	1.29423e-10
0.00389	1.30673e-10
0.0039	1.31924e-10
0.0039	1.31924e-10
0.00391	1.30048e-10
0.00391	1.31924e-10
0.00392	1.31924e-10
0.00392	1.32549e-10
0.00393	1.31299e-10
0.00393	1.31299e-10
0.00394	1.31924e-10
0.00394	1.31924e-10
0.00395	1.32549e-10
0.00395	1.31299e-10
0.00396	1.31924e-10
0.00396	1.32549e-10
0.00397	1.32549e-10
0.00397	1.30673e-10
0.00398	1.30673e-10
0.00398	1.30048e-10
0.00399	1.29423e-10
0.00399	1.31299e-10
0.004	1.30673e-10
0.004	1.31299e-10
0.00401	1.30048e-10
0.00401	1.28798e-10
0.00402	1.30048e-10
0.00402	1.26297e-10
0.00403	1.26922e-10
0.00403	1.29423e-10
0.00404	1.28172e-10
0.00404	1.31299e-10
0.00405	1.31924e-10
0.00405	1.27547e-10
0.00406	1.28798e-10
0.00406	1.26922e-10
0.00407	1.30048e-10
0.00407	1.27547e-10
0.00408	1.28172e-10
0.00408	1.30048e-10
0.00409	1.26922e-10
0.00409	1.27547e-10
0.0041	1.28172e-10
0.0041	1.26922e-10
0.00411	1.27547e-10
0.00411	1.27547e-10
0.00412	1.23796e-10
0.00412	1.24421e-10
0.00413	1.27547e-10
0.00413	1.27547e-10
0.00414	1.25672e-10
0.00414	1.26922e-10
0.00415	1.28172e-10
0.00415	1.28798e-10
0.00416	1.27547e-10
0.00416	1.26922e-10
0.00417	1.26297e-10
0.00417	1.30673e-10
0.00418	1.28798e-10
0.00418	1.27547e-10
0.00419	1.26922e-10
0.00419	1.30048e-10
0.0042	1.28798e-10
0.0042	1.26922e-10
0.00421	1.26297e-10
0.00421	1.27547e-10
0.00422	1.26297e-10
0.00422	1.26922e-10
0.00423	1.25672e-10
0.00423	1.26297e-10
0.00424	1.26922e-10
0.00424	1.25672e-10
0.00425	1.25046e-10
0.00425	1.28798e-10
0.00426	1.26297e-10
0.00426	1.26297e-10
0.00427	1.26922e-10
0.00427	1.26297e-10
0.00428	1.26922e-10
0.00428	1.26297e-10
0.00429	1.26922e-10
0.00429	1.26297e-10
0.0043	1.26297e-10
0.0043	1.29423e-10
0.00431	1.28172e-10
0.00431	1.26922e-10
0.00432	1.25672e-10
0.00432	1.26922e-10
0.00433	1.26297e-10
0.00433	1.26922e-10
0.00434	1.28172e-10
0.00434	1.26922e-10
0.00435	1.26297e-10
0.00435	1.25046e-10
0.00436	1.23796e-10
0.00436	1.25672e-10
0.00437	1.25046e-10
0.00437	1.25046e-10
0.00438	1.23796e-10
0.00438	1.25672e-10
0.00439	1.25672e-10
0.00439	1.23796e-10
0.0044	1.26297e-10
0.0044	1.24421e-10
0.00441	1.25046e-10
0.00441	1.25672e-10
0.00442	1.24421e-10
0.00442	1.25672e-10
0.00443	1.28798e-10
0.00443	1.24421e-10
0.00444	1.26297e-10
0.00444	1.25046e-10
0.00445	1.23796e-10
0.00445	1.25046e-10
0.00446	1.25672e-10
0.00446	1.22545e-10
0.00447	1.25046e-10
0.00447	1.25672e-10
0.00448	1.23796e-10
0.00448	1.25046e-10
0.00449	1.25046e-10
0.00449	1.25046e-10
0.0045	1.25046e-10
0.0045	1.23796e-10
0.00451	1.24421e-10
0.00451	1.25046e-10
0.00452	1.26922e-10
0.00452	1.25672e-10
0.00453	1.24421e-10
0.00453	1.26297e-10
0.00454	1.25672e-10
0.00454	1.23171e-10
0.00455	1.25046e-10
0.00455	1.22545e-10
0.00456	1.25046e-10
0.00456	1.24421e-10
0.00457	1.24421e-10
0.00457	1.25672e-10
0.00458	1.25046e-10
0.00458	1.25046e-10
0.00459	1.24421e-10
0.00459	1.23171e-10
0.0046	1.25046e-10
0.0046	1.25672e-10
0.00461	1.25672e-10
0.00461	1.24421e-10
0.00462	1.24421e-10
0.00462	1.27547e-10
0.00463	1.22545e-10
0.00463	1.24421e-10
0.00464	1.24421e-10
0.00464	1.23796e-10
0.00465	1.23171e-10
0.00465	1.23796e-10
0.00466	1.26297e-10
0.00466	1.23171e-10
0.00467	1.23171e-10
0.00467	1.23171e-10
0.00468	1.23796e-10
0.00468	1.24421e-10
0.00469	1.23796e-10
0.00469	1.26297e-10
0.0047	1.24421e-10
0.0047	1.23796e-10
0.00471	1.24421e-10
0.00471	1.23171e-10
0.00472	1.23796e-10
0.00472	1.23171e-10
0.00473	1.24421e-10
0.00473	1.24421e-10
0.00474	1.23796e-10
0.00474	1.23171e-10
0.00475	1.2067e-10
0.00475	1.23171e-10
0.00476	1.22545e-10
0.00476	1.22545e-10
0.00477	1.24421e-10
0.00477	1.23171e-10
0.00478	1.23171e-10
0.00478	1.22545e-10
0.00479	1.24421e-10
0.00479	1.2192e-10
0.0048	1.23796e-10
0.0048	1.23796e-10
0.00481	1.2192e-10
0.00481	1.22545e-10
0.00482	1.2067e-10
0.00482	1.22545e-10
0.00483	1.22545e-10
0.00483	1.22545e-10
0.00484	1.23171e-10
0.00484	1.21295e-10
0.00485	1.2192e-10
0.00485	1.20044e-10
0.00486	1.22545e-10
0.00486	1.21295e-10
0.00487	1.2067e-10
0.00487	1.23171e-10
0.00488	1.2192e-10
0.00488	1.21295e-10
0.00489	1.19419e-10
0.00489	1.23171e-10
0.0049	1.2067e-10
0.0049	1.2067e-10
0.00491	1.23171e-10
0.00491	1.2067e-10
0.00492	1.2067e-10
0.00492	1.19419e-10
0.00493	1.21295e-10
0.00493	1.2067e-10
0.00494	1.2067e-10
0.00494	1.22545e-10
0.00495	1.21295e-10
0.00495	1.2192e-10
0.00496	1.20044e-10
0.00496	1.2192e-10
0.00497	1.2192e-10
0.00497	1.2067e-10
0.00498	1.21295e-10
0.00498	1.2192e-10
0.00499	1.2192e-10
0.00499	1.23171e-10
0.005	1.2067e-10
0.005	1.2192e-10
0.00501	1.2067e-10
0.00501	1.2067e-10
0.00502	1.2192e-10
0.00502	1.22545e-10
0.00503	1.24421e-10
0.00503	1.2192e-10
0.00504	1.2192e-10
0.00504	1.2067e-10
0.00505	1.21295e-10
0.00505	1.2192e-10
0.00506	1.2192e-10
0.00506	1.25672e-10
0.00507	1.22545e-10
0.00507	1.22545e-10
0.00508	1.23171e-10
0.00508	1.2192e-10
0.00509	1.22545e-10
0.00509	1.22545e-10
0.0051	1.24421e-10
0.0051	1.22545e-10
0.00511	1.23796e-10
0.00511	1.23171e-10
0.00512	1.23171e-10
0.00512	1.23171e-10
0.00513	1.23171e-10
0.00513	1.22545e-10
0.00514	1.23796e-10
0.00514	1.22545e-10
0.00515	1.22545e-10
0.00515	1.24421e-10
0.00516	1.23171e-10
0.00516	1.22545e-10
0.00517	1.22545e-10
0.00517	1.21295e-10
0.00518	1.23171e-10
0.00518	1.23171e-10
0.00519	1.23171e-10
0.00519	1.2192e-10
0.0052	1.23171e-10
0.0052	1.24421e-10
0.00521	1.25046e-10
0.00521	1.22545e-10
0.00522	1.23171e-10
0.00522	1.21295e-10
0.00523	1.23171e-10
0.00523	1.23171e-10
0.00524	1.21295e-10
0.00524	1.23171e-10
0.00525	1.23796e-10
0.00525	1.23171e-10
0.00526	1.25046e-10
0.00526	1.25046e-10
0.00527	1.21295e-10
0.00527	1.23171e-10
0.00528	1.25672e-10
0.00528	1.24421e-10
0.00529	1.23796e-10
0.00529	1.2192e-10
0.0053	1.2192e-10
0.0053	1.23796e-10
0.00531	1.22545e-10
0.00531	1.2192e-10
0.00532	1.22545e-10
0.00532	1.23796e-10
0.00533	1.22545e-10
0.00533	1.23171e-10
0.00534	1.23171e-10
0.00534	1.2192e-10
0.00535	1.25046e-10
0.00535	1.23796e-10
0.00536	1.23171e-10
0.00536	1.24421e-10
0.00537	1.23171e-10
0.00537	1.23796e-10
0.00538	1.25046e-10
0.00538	1.24421e-10
0.00539	1.23171e-10
0.00539	1.24421e-10
0.0054	1.23171e-10
0.0054	1.23796e-10
0.00541	1.22545e-10
0.00541	1.23171e-10
0.00542	1.23171e-10
0.00542	1.23171e-10
0.00543	1.23796e-10
0.00543	1.23171e-10
0.00544	1.23796e-10
0.00544	1.2192e-10
0.00545	1.22545e-10
0.00545	1.24421e-10
0.00546	1.20044e-10
0.00546	1.22545e-10
0.00547	1.22545e-10
0.00547	1.23171e-10
0.00548	1.23171e-10
0.00548	1.23796e-10
0.00549	1.23171e-10
0.00549	1.2067e-10
0.0055	1.22545e-10
0.0055	1.23171e-10
0.00551	1.23171e-10
0.00551	1.22545e-10
0.00552	1.22545e-10
0.00552	1.2192e-10
0.00553	1.2192e-10
0.00553	1.2192e-10
0.00554	1.2192e-10
0.00554	1.21295e-10
0.00555	1.2192e-10
0.00555	1.2192e-10
0.00556	1.2192e-10
0.00556	1.23171e-10
0.00557	1.22545e-10
0.00557	1.2192e-10
0.00558	1.22545e-10
0.00558	1.23171e-10
0.00559	1.23796e-10
0.00559	1.2192e-10
0.0056	1.22545e-10
0.0056	1.23796e-10
0.00561	1.24421e-10
0.00561	1.21295e-10
0.00562	1.2067e-10
0.00562	1.22545e-10
0.00563	1.23171e-10
0.00563	1.21295e-10
0.00564	1.23171e-10
0.00564	1.2067e-10
0.00565	1.21295e-10
0.00565	1.2192e-10
0.00566	1.21295e-10
0.00566	1.23171e-10
0.00567	1.21295e-10
0.00567	1.21295e-10
0.00568	1.22545e-10
0.00568	1.23171e-10
0.00569	1.21295e-10
0.00569	1.2192e-10
0.0057	1.23171e-10
0.0057	1.23171e-10
0.00571	1.2192e-10
0.00571	1.22545e-10
0.00572	1.18794e-10
0.00572	1.2067e-10
0.00573	1.2067e-10
0.00573	1.21295e-10
0.00574	1.23171e-10
0.00574	1.22545e-10
0.00575	1.2067e-10
0.00575	1.21295e-10
0.00576	1.2067e-10
0.00576	1.2192e-10
0.00577	1.2067e-10
0.00577	1.20044e-10
0.00578	1.2192e-10
0.00578	1.2067e-10
0.00579	1.21295e-10
0.00579	1.21295e-10
0.0058	1.21295e-10
0.0058	1.20044e-10
0.00581	1.23171e-10
0.00581	1.2067e-10
0.00582	1.2067e-10
0.00582	1.2067e-10
0.00583	1.2192e-10
0.00583	1.22545e-10
0.00584	1.2067e-10
0.00584	1.20044e-10
0.00585	1.24421e-10
0.00585	1.23171e-10
0.00586	1.22545e-10
0.00586	1.21295e-10
0.00587	1.2192e-10
0.00587	1.21295e-10
0.00588	1.22545e-10
0.00588	1.2067e-10
0.00589	1.2067e-10
0.00589	1.23171e-10
0.0059	1.22545e-10
0.0059	1.2067e-10
0.00591	1.20044e-10
0.00591	1.22545e-10
0.00592	1.23171e-10
0.00592	1.2192e-10
0.00593	1.2192e-10
0.00593	1.23171e-10
0.00594	1.23796e-10
0.00594	1.22545e-10
0.00595	1.24421e-10
0.00595	1.2192e-10
0.00596	1.23171e-10
0.00596	1.24421e-10
0.00597	1.23796e-10
0.00597	1.23796e-10
0.00598	1.23796e-10
0.00598	1.22545e-10
0.00599	1.23796e-10
0.00599	1.25672e-10
0.006	1.26922e-10
0.006	1.25672e-10
0.00601	1.25046e-10
0.00601	1.25046e-10
0.00602	1.24421e-10
0.00602	1.27547e-10
0.00603	1.25046e-10
0.00603	1.25672e-10
0.00604	1.24421e-10
0.00604	1.25046e-10
0.00605	1.26297e-10
0.00605	1.26922e-10
0.00606	1.25046e-10
0.00606	1.25046e-10
0.00607	1.26922e-10
0.00607	1.27547e-10
0.00608	1.27547e-10
0.00608	1.27547e-10
0.00609	1.27547e-10
0.00609	1.29423e-10
0.0061	1.31299e-10
0.0061	1.29423e-10
0.00611	1.27547e-10
0.00611	1.29423e-10
0.00612	1.29423e-10
0.00612	1.30048e-10
0.00613	1.29423e-10
0.00613	1.28798e-10
0.00614	1.29423e-10
0.00614	1.29423e-10
0.00615	1.29423e-10
0.00615	1.30048e-10
0.00616	1.28172e-10
0.00616	1.29423e-10
0.00617	1.29423e-10
0.00617	1.30048e-10
0.00618	1.28798e-10
0.00618	1.29423e-10
0.00619	1.28798e-10
0.00619	1.30673e-10
0.0062	1.30048e-10
0.0062	1.30048e-10
0.00621	1.30048e-10
0.00621	1.30048e-10
0.00622	1.28798e-10
0.00622	1.30048e-10
0.00623	1.30673e-10
0.00623	1.30048e-10
0.00624	1.31299e-10
0.00624	1.29423e-10
0.00625	1.29423e-10
0.00625	1.29423e-10
0.00626	1.29423e-10
0.00626	1.29423e-10
0.00627	1.29423e-10
0.00627	1.30048e-10
0.00628	1.28172e-10
0.00628	1.29423e-10
0.00629	1.28172e-10
0.00629	1.26922e-10
0.0063	1.28172e-10
0.0063	1.26922e-10
0.00631	1.28172e-10
0.00631	1.28172e-10
0.00632	1.27547e-10
0.00632	1.26922e-10
0.00633	1.29423e-10
0.00633	1.27547e-10
0.00634	1.27547e-10
0.00634	1.26922e-10
0.00635	1.27547e-10
0.00635	1.26922e-10
0.00636	1.25672e-10
0.00636	1.26297e-10
0.00637	1.25672e-10
0.00637	1.25672e-10
0.00638	1.23796e-10
0.00638	1.26297e-10
0.00639	1.25046e-10
0.00639	1.25672e-10
0.0064	1.26297e-10
0.0064	1.25046e-10
0.00641	1.23796e-10
0.00641	1.25672e-10
0.00642	1.25046e-10
0.00642	1.23796e-10
0.00643	1.25672e-10
0.00643	1.24421e-10
0.00644	1.23171e-10
0.00644	1.23796e-10
0.00645	1.2192e-10
0.00645	1.23171e-10
0.00646	1.2192e-10
0.00646	1.25046e-10
0.00647	1.22545e-10
0.00647	1.2192e-10
0.00648	1.22545e-10
0.00648	1.23171e-10
0.00649	1.2192e-10
0.00649	1.22545e-10
0.0065	1.23171e-10
0.0065	1.21295e-10
0.00651	1.2192e-10
0.00651	1.20044e-10
0.00652	1.2067e-10
0.00652	1.2192e-10
0.00653	1.2067e-10
0.00653	1.2192e-10
0.00654	1.2067e-10
0.00654	1.2067e-10
0.00655	1.2067e-10
0.00655	1.21295e-10
0.00656	1.2192e-10
0.00656	1.17544e-10
0.00657	1.2192e-10
0.00657	1.2067e-10
0.00658	1.20044e-10
0.00658	1.2067e-10
0.00659	1.19419e-10
0.00659	1.19419e-10
0.0066	1.20044e-10
0.0066	1.17544e-10
0.00661	1.18169e-10
0.00661	1.2067e-10
0.00662	1.18794e-10
0.00662	1.20044e-10
0.00663	1.20044e-10
0.00663	1.19419e-10
0.00664	1.18169e-10
0.00664	1.18169e-10
0.00665	1.18169e-10
0.00665	1.19419e-10
0.00666	1.16293e-10
0.00666	1.17544e-10
0.00667	1.20044e-10
0.00667	1.18794e-10
0.00668	1.19419e-10
0.00668	1.18169e-10
0.00669	1.17544e-10
0.00669	1.19419e-10
0.0067	1.18169e-10
0.0067	1.17544e-10
0.00671	1.2067e-10
0.00671	1.18794e-10
0.00672	1.18169e-10
0.00672	1.18794e-10
0.00673	1.16293e-10
0.00673	1.20044e-10
0.00674	1.19419e-10
0.00674	1.19419e-10
0.00675	1.2067e-10
0.00675	1.17544e-10
0.00676	1.18794e-10
0.00676	1.19419e-10
0.00677	1.19419e-10
0.00677	1.19419e-10
0.00678	1.19419e-10
0.00678	1.18794e-10
0.00679	1.19419e-10
0.00679	1.17544e-10
0.0068	1.20044e-10
0.0068	1.19419e-10
0.00681	1.20044e-10
0.00681	1.22545e-10
0.00682	1.17544e-10
0.00682	1.2067e-10
0.00683	1.19419e-10
0.00683	1.20044e-10
0.00684	1.21295e-10
0.00684	1.19419e-10
0.00685	1.20044e-10
0.00685	1.19419e-10
0.00686	1.21295e-10
0.00686	1.21295e-10
0.00687	1.20044e-10
0.00687	1.2192e-10
0.00688	1.2067e-10
0.00688	1.20044e-10
0.00689	1.2192e-10
0.00689	1.2192e-10
0.0069	1.22545e-10
0.0069	1.18794e-10
0.00691	1.21295e-10
0.00691	1.21295e-10
0.00692	1.18794e-10
0.00692	1.22545e-10
0.00693	1.2192e-10
0.00693	1.2192e-10
0.00694	1.2067e-10
0.00694	1.21295e-10
0.00695	1.2192e-10
0.00695	1.2192e-10
0.00696	1.2192e-10
0.00696	1.20044e-10
0.00697	1.23171e-10
0.00697	1.22545e-10
0.00698	1.22545e-10
0.00698	1.23796e-10
0.00699	1.2067e-10
0.00699	1.22545e-10
0.007	1.22545e-10
0.007	1.24421e-10
0.00701	1.24421e-10
0.00701	1.23171e-10
0.00702	1.22545e-10
0.00702	1.23171e-10
0.00703	1.23796e-10
0.00703	1.23796e-10
0.00704	1.23796e-10
0.00704	1.21295e-10
0.00705	1.23171e-10
0.00705	1.23796e-10
0.00706	1.22545e-10
0.00706	1.23796e-10
0.00707	1.23171e-10
0.00707	1.23171e-10
0.00708	1.24421e-10
0.00708	1.24421e-10
0.00709	1.26297e-10
0.00709	1.23171e-10
0.0071	1.25046e-10
0.0071	1.25046e-10
0.00711	1.25672e-10
0.00711	1.25672e-10
0.00712	1.25046e-10
0.00712	1.25672e-10
0.00713	1.24421e-10
0.00713	1.26297e-10
0.00714	1.25046e-10
0.00714	1.25672e-10
0.00715	1.25672e-10
0.00715	1.26297e-10
0.00716	1.26297e-10
0.00716	1.25672e-10
0.00717	1.25046e-10
0.00717	1.25672e-10
0.00718	1.27547e-10
0.00718	1.26297e-10
0.00719	1.26922e-10
0.00719	1.25672e-10
0.0072	1.26297e-10
0.0072	1.28172e-10
0.00721	1.26922e-10
0.00721	1.26922e-10
0.00722	1.26297e-10
0.00722	1.29423e-10
0.00723	1.26922e-10
0.00723	1.28172e-10
0.00724	1.26922e-10
0.00724	1.26922e-10
0.00725	1.27547e-10
0.00725	1.28172e-10
0.00726	1.28798e-10
0.00726	1.26922e-10
0.00727	1.28172e-10
0.00727	1.28798e-10
0.00728	1.28172e-10
0.00728	1.30673e-10
0.00729	1.26297e-10
0.00729	1.28172e-10
0.0073	1.27547e-10
0.0073	1.30048e-10
0.00731	1.28172e-10
0.00731	1.29423e-10
0.00732	1.28172e-10
0.00732	1.28172e-10
0.00733	1.28172e-10
0.00733	1.28172e-10
0.00734	1.27547e-10
0.00734	1.26922e-10
0.00735	1.30673e-10
0.00735	1.26297e-10
0.00736	1.28172e-10
0.00736	1.26922e-10
0.00737	1.28798e-10
0.00737	1.26922e-10
0.00738	1.26922e-10
0.00738	1.26297e-10
0.00739	1.26297e-10
0.00739	1.26297e-10
0.0074	1.26297e-10
0.0074	1.25672e-10
0.00741	1.26297e-10
0.00741	1.26297e-10
0.00742	1.25672e-10
0.00742	1.25672e-10
0.00743	1.26922e-10
0.00743	1.24421e-10
0.00744	1.26297e-10
0.00744	1.25672e-10
0.00745	1.25672e-10
0.00745	1.24421e-10
0.00746	1.26922e-10
0.00746	1.25046e-10
0.00747	1.25046e-10
0.00747	1.25046e-10
0.00748	1.23796e-10
0.00748	1.25046e-10
0.00749	1.25046e-10
0.00749	1.25046e-10
0.0075	1.23796e-10
0.0075	1.25672e-10
0.00751	1.24421e-10
0.00751	1.23796e-10
0.00752	1.23171e-10
0.00752	1.25046e-10
0.00753	1.23796e-10
0.00753	1.24421e-10
0.00754	1.24421e-10
0.00754	1.21295e-10
0.00755	1.23796e-10
0.00755	1.23796e-10
0.00756	1.23796e-10
0.00756	1.2192e-10
0.00757	1.22545e-10
0.00757	1.22545e-10
0.00758	1.2192e-10
0.00758	1.23171e-10
0.00759	1.2192e-10
0.00759	1.22545e-10
0.0076	1.22545e-10
0.0076	1.22545e-10
0.00761	1.2192e-10
0.00761	1.2192e-10
0.00762	1.22545e-10
0.00762	1.21295e-10
0.00763	1.23796e-10
0.00763	1.20044e-10
0.00764	1.2192e-10
0.00764	1.20044e-10
0.00765	1.22545e-10
0.00765	1.2067e-10
0.00766	1.2067e-10
0.00766	1.21295e-10
0.00767	1.19419e-10
0.00767	1.2067e-10
0.00768	1.20044e-10
0.00768	1.20044e-10
0.00769	1.19419e-10
0.00769	1.22545e-10
0.0077	1.19419e-10
0.0077	1.20044e-10
0.00771	1.20044e-10
0.00771	1.20044e-10
0.00772	1.21295e-10
0.00772	1.19419e-10
0.00773	1.21295e-10
0.00773	1.19419e-10
0.00774	1.19419e-10
0.00774	1.18794e-10
0.00775	1.2067e-10
0.00775	1.21295e-10
0.00776	1.19419e-10
0.00776	1.19419e-10
0.00777	1.20044e-10
0.00777	1.20044e-10
0.00778	1.19419e-10
0.00778	1.2067e-10
0.00779	1.20044e-10
0.00779	1.19419e-10
0.0078	1.18169e-10
0.0078	1.20044e-10
0.00781	1.20044e-10
0.00781	1.20044e-10
0.00782	1.20044e-10
0.00782	1.18169e-10
0.00783	1.20044e-10
0.00783	1.2067e-10
0.00784	1.20044e-10
0.00784	1.18794e-10
0.00785	1.20044e-10
0.00785	1.2067e-10
0.00786	1.20044e-10
0.00786	1.20044e-10
0.00787	1.20044e-10
0.00787	1.20044e-10
0.00788	1.2067e-10
0.00788	1.21295e-10
0.00789	1.19419e-10
0.00789	1.2067e-10
0.0079	1.19419e-10
0.0079	1.2067e-10
0.00791	1.2067e-10
0.00791	1.20044e-10
0.00792	1.20044e-10
0.00792	1.2067e-10
0.00793	1.2192e-10
0.00793	1.19419e-10
0.00794	1.21295e-10
0.00794	1.2192e-10
0.00795	1.2192e-10
0.00795	1.21295e-10
0.00796	1.20044e-10
0.00796	1.21295e-10
0.00797	1.2067e-10
0.00797	1.23796e-10
0.00798	1.2067e-10
0.00798	1.20044e-10
0.00799	1.2192e-10
0.00799	1.22545e-10
0.008	1.22545e-10
0.008	1.2192e-10
0.00801	1.22545e-10
0.00801	1.22545e-10
0.00802	1.23171e-10
0.00802	1.21295e-10
0.00803	1.22545e-10
0.00803	1.2192e-10
0.00804	1.2067e-10
0.00804	1.2192e-10
0.00805	1.23171e-10
0.00805	1.22545e-10
0.00806	1.2192e-10
0.00806	1.22545e-10
0.00807	1.22545e-10
0.00807	1.2192e-10
0.00808	1.24421e-10
0.00808	1.21295e-10
0.00809	1.22545e-10
0.00809	1.22545e-10
0.0081	1.23796e-10
0.0081	1.2192e-10
0.00811	1.2192e-10
0.00811	1.22545e-10
0.00812	1.22545e-10
0.00812	1.24421e-10
0.00813	1.22545e-10
0.00813	1.22545e-10
0.00814	1.23796e-10
0.00814	1.22545e-10
0.00815	1.24421e-10
0.00815	1.22545e-10
0.00816	1.23171e-10
0.00816	1.22545e-10
0.00817	1.23796e-10
0.00817	1.23796e-10
0.00818	1.23171e-10
0.00818	1.23796e-10
0.00819	1.2192e-10
0.00819	1.23796e-10
0.0082	1.23796e-10
0.0082	1.25046e-10
0.00821	1.23796e-10
0.00821	1.22545e-10
0.00822	1.23796e-10
0.00822	1.23796e-10
0.00823	1.24421e-10
0.00823	1.2067e-10
0.00824	1.23796e-10
0.00824	1.23796e-10
0.00825	1.24421e-10
0.00825	1.23796e-10
0.00826	1.23796e-10
0.00826	1.24421e-10
0.00827	1.23171e-10
0.00827	1.24421e-10
0.00828	1.23796e-10
0.00828	1.23796e-10
0.00829	1.23796e-10
0.00829	1.22545e-10
0.0083	1.21295e-10
0.0083	1.21295e-10
0.00831	1.23171e-10
0.00831	1.22545e-10
0.00832	1.23796e-10
0.00832	1.21295e-10
0.00833	1.23796e-10
0.00833	1.25046e-10
0.00834	1.23171e-10
0.00834	1.23171e-10
0.00835	1.23796e-10
0.00835	1.24421e-10
0.00836	1.22545e-10
0.00836	1.24421e-10
0.00837	1.24421e-10
0.00837	1.22545e-10
0.00838	1.23796e-10
0.00838	1.25046e-10
0.00839	1.23796e-10
0.00839	1.23171e-10
0.0084	1.24421e-10
0.0084	1.22545e-10
0.00841	1.23171e-10
0.00841	1.24421e-10
0.00842	1.2192e-10
0.00842	1.23171e-10
0.00843	1.23796e-10
0.00843	1.24421e-10
0.00844	1.27547e-10
0.00844	1.23171e-10
0.00845	1.24421e-10
0.00845	1.24421e-10
0.00846	1.22545e-10
0.00846	1.25672e-10
0.00847	1.23796e-10
0.00847	1.23171e-10
0.00848	1.24421e-10
0.00848	1.24421e-10
0.00849	1.23796e-10
0.00849	1.25672e-10
0.0085	1.25672e-10
0.0085	1.25046e-10
0.00851	1.24421e-10
0.00851	1.24421e-10
0.00852	1.25672e-10
0.00852	1.26297e-10
0.00853	1.25672e-10
0.00853	1.25672e-10
0.00854	1.26297e-10
0.00854	1.22545e-10
0.00855	1.28172e-10
0.00855	1.26297e-10
0.00856	1.26297e-10
0.00856	1.28172e-10
0.00857	1.26297e-10
0.00857	1.26922e-10
0.00858	1.28172e-10
0.00858	1.26922e-10
0.00859	1.28172e-10
0.00859	1.27547e-10
0.0086	1.26922e-10
0.0086	1.27547e-10
0.00861	1.25672e-10
0.00861	1.28798e-10
0.00862	1.26922e-10
0.00862	1.27547e-10
0.00863	1.27547e-10
0.00863	1.26922e-10
0.00864	1.27547e-10
0.00864	1.28172e-10
0.00865	1.27547e-10
0.00865	1.28172e-10
0.00866	1.28172e-10
0.00866	1.26922e-10
0.00867	1.25672e-10
0.00867	1.28172e-10
0.00868	1.28172e-10
0.00868	1.26922e-10
0.00869	1.27547e-10
0.00869	1.26922e-10
0.0087	1.27547e-10
0.0087	1.27547e-10
0.00871	1.27547e-10
0.00871	1.26297e-10
0.00872	1.27547e-10
0.00872	1.28172e-10
0.00873	1.26297e-10
0.00873	1.29423e-10
0.00874	1.24421e-10
0.00874	1.26922e-10
0.00875	1.25046e-10
0.00875	1.26297e-10
0.00876	1.27547e-10
0.00876	1.25046e-10
0.00877	1.25672e-10
0.00877	1.25672e-10
0.00878	1.24421e-10
0.00878	1.26922e-10
0.00879	1.25672e-10
0.00879	1.24421e-10
0.0088	1.26297e-10
0.0088	1.25672e-10
0.00881	1.24421e-10
0.00881	1.24421e-10
0.00882	1.23796e-10
0.00882	1.24421e-10
0.00883	1.24421e-10
0.00883	1.24421e-10
0.00884	1.26922e-10
0.00884	1.23796e-10
0.00885	1.25046e-10
0.00885	1.25672e-10
0.00886	1.23171e-10
0.00886	1.25672e-10
0.00887	1.24421e-10
0.00887	1.24421e-10
0.00888	1.26922e-10
0.00888	1.23171e-10
0.00889	1.23796e-10
0.00889	1.24421e-10
0.0089	1.23171e-10
0.0089	1.25672e-10
0.00891	1.23796e-10
0.00891	1.24421e-10
0.00892	1.23171e-10
0.00892	1.2192e-10
0.00893	1.23171e-10
0.00893	1.22545e-10
0.00894	1.2192e-10
0.00894	1.24421e-10
0.00895	1.22545e-10
0.00895	1.2192e-10
0.00896	1.2192e-10
0.00896	1.21295e-10
0.00897	1.24421e-10
0.00897	1.23171e-10
0.00898	1.21295e-10
0.00898	1.23171e-10
0.00899	1.22545e-10
0.00899	1.23171e-10
0.009	1.22545e-10
0.009	1.21295e-10
0.00901	1.24421e-10
0.00901	1.22545e-10
0.00902	1.2192e-10
0.00902	1.21295e-10
0.00903	1.21295e-10
0.00903	1.2192e-10
0.00904	1.2192e-10
0.00904	1.21295e-10
0.00905	1.23171e-10
0.00905	1.21295e-10
0.00906	1.21295e-10
0.00906	1.21295e-10
0.00907	1.2067e-10
0.00907	1.2192e-10
0.00908	1.2067e-10
0.00908	1.21295e-10
0.00909	1.23171e-10
0.00909	1.21295e-10
0.0091	1.2067e-10
0.0091	1.21295e-10
0.00911	1.18794e-10
0.00911	1.2067e-10
0.00912	1.21295e-10
0.00912	1.21295e-10
0.00913	1.21295e-10
0.00913	1.20044e-10
0.00914	1.2067e-10
0.00914	1.19419e-10
0.00915	1.2067e-10
0.00915	1.2192e-10
0.00916	1.2067e-10
0.00916	1.20044e-10
0.00917	1.18794e-10
0.00917	1.17544e-10
0.00918	1.18794e-10
0.00918	1.19419e-10
0.00919	1.19419e-10
0.00919	1.20044e-10
0.0092	1.18169e-10
0.0092	1.18169e-10
0.00921	1.18794e-10
0.00921	1.16918e-10
0.00922	1.19419e-10
0.00922	1.17544e-10
0.00923	1.18169e-10
0.00923	1.20044e-10
0.00924	1.16918e-10
0.00924	1.17544e-10
0.00925	1.18169e-10
0.00925	1.16918e-10
0.00926	1.15668e-10
0.00926	1.18169e-10
0.00927	1.15668e-10
0.00927	1.16293e-10
0.00928	1.17544e-10
0.00928	1.15043e-10
0.00929	1.16918e-10
0.00929	1.14417e-10
0.0093	1.16293e-10
0.0093	1.17544e-10
0.00931	1.16293e-10
0.00931	1.16293e-10
0.00932	1.15668e-10
0.00932	1.15043e-10
0.00933	1.15668e-10
0.00933	1.15043e-10
0.00934	1.16293e-10
0.00934	1.15668e-10
0.00935	1.15668e-10
0.00935	1.15043e-10
0.00936	1.15043e-10
0.00936	1.12542e-10
0.00937	1.15668e-10
0.00937	1.15668e-10
0.00938	1.14417e-10
0.00938	1.17544e-10
0.00939	1.13792e-10
0.00939	1.14417e-10
0.0094	1.14417e-10
0.0094	1.12542e-10
0.00941	1.15668e-10
0.00941	1.15043e-10
0.00942	1.14417e-10
0.00942	1.16918e-10
0.00943	1.14417e-10
0.00943	1.14417e-10
0.00944	1.16293e-10
0.00944	1.15043e-10
0.00945	1.16293e-10
0.00945	1.15043e-10
0.00946	1.14417e-10
0.00946	1.15668e-10
0.00947	1.13792e-10
0.00947	1.14417e-10
0.00948	1.15668e-10
0.00948	1.14417e-10
0.00949	1.17544e-10
0.00949	1.16293e-10
0.0095	1.16918e-10
0.0095	1.15043e-10
0.00951	1.15043e-10
0.00951	1.15043e-10
0.00952	1.16918e-10
0.00952	1.15668e-10
0.00953	1.17544e-10
0.00953	1.16918e-10
0.00954	1.16918e-10
0.00954	1.15043e-10
0.00955	1.15668e-10
0.00955	1.16293e-10
0.00956	1.18169e-10
0.00956	1.16293e-10
0.00957	1.17544e-10
0.00957	1.18794e-10
0.00958	1.16293e-10
0.00958	1.18169e-10
0.00959	1.17544e-10
0.00959	1.16918e-10
0.0096	1.17544e-10
0.0096	1.19419e-10
0.00961	1.18169e-10
0.00961	1.2067e-10
0.00962	1.21295e-10
0.00962	1.17544e-10
0.00963	1.18169e-10
0.00963	1.2067e-10
0.00964	1.17544e-10
0.00964	1.20044e-10
0.00965	1.2067e-10
0.00965	1.18794e-10
0.00966	1.22545e-10
0.00966	1.18794e-10
0.00967	1.18169e-10
0.00967	1.22545e-10
0.00968	1.17544e-10
0.00968	1.21295e-10
0.00969	1.20044e-10
0.00969	1.19419e-10
0.0097	1.2067e-10
0.0097	1.20044e-10
0.00971	1.20044e-10
0.00971	1.21295e-10
0.00972	1.2192e-10
0.00972	1.2067e-10
0.00973	1.20044e-10
0.00973	1.21295e-10
0.00974	1.2067e-10
0.00974	1.19419e-10
0.00975	1.21295e-10
0.00975	1.20044e-10
0.00976	1.18169e-10
0.00976	1.21295e-10
0.00977	1.2067e-10
0.00977	1.2067e-10
0.00978	1.22545e-10
0.00978	1.2192e-10
0.00979	1.2067e-10
0.00979	1.2067e-10
0.0098	1.22545e-10
0.0098	1.16918e-10
0.00981	1.2067e-10
0.00981	1.20044e-10
0.00982	1.16918e-10
0.00982	1.18169e-10
0.00983	1.20044e-10
0.00983	1.2067e-10
0.00984	1.17544e-10
0.00984	1.22545e-10
0.00985	1.20044e-10
0.00985	1.19419e-10
0.00986	1.2192e-10
0.00986	1.2067e-10
0.00987	1.18794e-10
0.00987	1.19419e-10
0.00988	1.21295e-10
0.00988	1.19419e-10
0.00989	1.18794e-10
0.00989	1.18794e-10
0.0099	1.18169e-10
0.0099	1.18169e-10
0.00991	1.20044e-10
0.00991	1.19419e-10
0.00992	1.17544e-10
0.00992	1.20044e-10
0.00993	1.18169e-10
0.00993	1.19419e-10
0.00994	1.20044e-10
0.00994	1.2067e-10
0.00995	1.18794e-10
0.00995	1.18794e-10
0.00996	1.2067e-10
0.00996	1.2067e-10
0.00997	1.18169e-10
0.00997	1.19419e-10
0.00998	1.19419e-10
0.00998	1.17544e-10
0.00999	1.20044e-10
0.00999	1.20044e-10
0.01	1.18794e-10
0.01	1.16918e-10
0.01001	1.18169e-10
[truncated: 472,441+ more rows]

## Sheet: 6mW
1.5e-05	1.75065e-11
2e-05	1.56308e-11
2.5e-05	1.75065e-11
3e-05	1.75065e-11
3.5e-05	1.6256e-11
4e-05	1.6256e-11
4.5e-05	1.68813e-11
5e-05	1.6256e-11
5.5e-05	1.75065e-11
6e-05	1.50056e-11
6.5e-05	1.56308e-11
7e-05	1.50056e-11
7.5e-05	1.50056e-11
8e-05	1.6256e-11
8.5e-05	1.75065e-11
9e-05	1.56308e-11
9.5e-05	1.56308e-11
0.0001	1.50056e-11
0.000105	1.43803e-11
0.00011	1.6256e-11
0.000115	1.56308e-11
0.00012	1.43803e-11
0.000125	1.50056e-11
0.00013	1.37551e-11
0.000135	1.43803e-11
0.00014	1.37551e-11
0.000145	1.50056e-11
0.00015	1.31299e-11
0.000155	1.37551e-11
0.00016	1.43803e-11
0.000165	1.25046e-11
0.00017	1.43803e-11
0.000175	1.56308e-11
0.00018	1.50056e-11
0.000185	1.31299e-11
0.00019	1.37551e-11
0.000195	1.43803e-11
0.0002	1.37551e-11
0.000205	1.31299e-11
0.00021	1.31299e-11
0.000215	1.31299e-11
0.00022	1.50056e-11
0.000225	1.43803e-11
0.00023	1.43803e-11
0.000235	1.37551e-11
0.00024	1.31299e-11
0.000245	1.31299e-11
0.00025	1.25046e-11
0.000255	1.50056e-11
0.00026	1.18794e-11
0.000265	1.37551e-11
0.00027	1.31299e-11
0.000275	1.31299e-11
0.00028	1.43803e-11
0.000285	1.31299e-11
0.00029	1.25046e-11
0.000295	1.31299e-11
0.0003	1.43803e-11
0.000305	1.37551e-11
0.00031	1.25046e-11
0.000315	1.31299e-11
0.00032	1.18794e-11
0.000325	1.37551e-11
0.00033	1.31299e-11
0.000335	1.25046e-11
0.00034	1.18794e-11
0.000345	1.37551e-11
0.00035	1.31299e-11
0.000355	1.25046e-11
0.00036	1.43803e-11
0.000365	1.25046e-11
0.00037	1.31299e-11
0.000375	1.43803e-11
0.00038	1.37551e-11
0.000385	1.43803e-11
0.00039	1.37551e-11
0.000395	1.31299e-11
0.0004	1.43803e-11
0.000405	1.56308e-11
0.00041	1.43803e-11
0.000415	1.37551e-11
0.00042	1.43803e-11
0.000425	1.37551e-11
0.00043	1.56308e-11
0.000435	1.43803e-11
0.00044	1.56308e-11
0.000445	1.50056e-11
0.00045	1.6256e-11
0.000455	1.50056e-11
0.00046	1.50056e-11
0.000465	1.50056e-11
0.00047	1.43803e-11
0.000475	1.56308e-11
0.00048	1.56308e-11
0.000485	1.56308e-11
0.00049	1.68813e-11
0.000495	1.43803e-11
0.0005	1.56308e-11
0.000505	1.50056e-11
0.00051	1.75065e-11
0.000515	1.6256e-11
0.00052	1.68813e-11
0.000525	1.81317e-11
0.00053	1.6256e-11
0.000535	1.81317e-11
0.00054	1.68813e-11
0.000545	1.6256e-11
0.00055	1.75065e-11
0.000555	1.75065e-11
0.00056	1.87569e-11
0.000565	1.81317e-11
0.00057	1.87569e-11
0.000575	1.56308e-11
0.00058	2.00074e-11
0.000585	1.81317e-11
0.00059	1.81317e-11
0.000595	1.81317e-11
0.0006	1.81317e-11
0.000605	1.87569e-11
0.00061	1.87569e-11
0.000615	2.06326e-11
0.00062	1.93822e-11
0.000625	2.00074e-11
0.00063	1.81317e-11
0.000635	1.93822e-11
0.00064	2.18831e-11
0.000645	1.87569e-11
0.00065	2.06326e-11
0.000655	1.93822e-11
0.00066	2.00074e-11
0.000665	2.12579e-11
0.00067	2.00074e-11
0.000675	2.06326e-11
0.00068	1.93822e-11
0.000685	2.06326e-11
0.00069	2.18831e-11
0.000695	2.06326e-11
0.0007	2.12579e-11
0.000705	2.00074e-11
0.00071	2.12579e-11
0.000715	2.18831e-11
0.00072	2.06326e-11
0.000725	2.31336e-11
0.00073	1.93822e-11
0.000735	2.12579e-11
0.00074	2.18831e-11
0.000745	2.31336e-11
0.00075	2.12579e-11
0.000755	2.25083e-11
0.00076	2.31336e-11
0.000765	2.18831e-11
0.00077	2.31336e-11
0.000775	2.25083e-11
0.00078	2.25083e-11
0.000785	2.25083e-11
0.00079	2.12579e-11
0.000795	2.31336e-11
0.0008	2.31336e-11
0.000805	2.18831e-11
0.00081	2.31336e-11
0.000815	2.31336e-11
0.00082	2.31336e-11
0.000825	2.37588e-11
0.00083	2.4384e-11
0.000835	2.25083e-11
0.00084	2.31336e-11
0.000845	2.25083e-11
0.00085	2.25083e-11
0.000855	2.31336e-11
0.00086	2.18831e-11
0.000865	2.25083e-11
0.00087	2.31336e-11
0.000875	2.12579e-11
0.00088	2.4384e-11
0.000885	2.25083e-11
0.00089	2.18831e-11
0.000895	2.18831e-11
0.0009	2.18831e-11
0.000905	2.25083e-11
0.00091	2.12579e-11
0.000915	2.31336e-11
0.00092	2.00074e-11
0.000925	2.12579e-11
0.00093	2.18831e-11
0.000935	2.12579e-11
0.00094	2.31336e-11
0.000945	2.18831e-11
0.00095	2.12579e-11
0.000955	2.12579e-11
0.00096	2.06326e-11
0.000965	2.25083e-11
0.00097	2.06326e-11
0.000975	2.06326e-11
0.00098	1.93822e-11
0.000985	2.06326e-11
0.00099	2.06326e-11
0.000995	2.00074e-11
0.001	2.06326e-11
0.00101	1.81317e-11
0.00101	1.81317e-11
0.00102	2.12579e-11
0.00102	1.81317e-11
0.00103	1.93822e-11
0.00103	1.87569e-11
0.00104	1.81317e-11
0.00104	1.81317e-11
0.00105	1.75065e-11
0.00105	1.93822e-11
0.00106	1.75065e-11
0.00106	1.93822e-11
0.00107	1.75065e-11
0.00107	1.68813e-11
0.00108	1.68813e-11
0.00108	1.6256e-11
0.00109	1.75065e-11
0.00109	1.6256e-11
0.0011	1.68813e-11
0.0011	1.6256e-11
0.00111	1.6256e-11
0.00111	1.6256e-11
0.00112	1.6256e-11
0.00112	1.56308e-11
0.00113	1.43803e-11
0.00113	1.37551e-11
0.00114	1.43803e-11
0.00114	1.50056e-11
0.00115	1.50056e-11
0.00115	1.50056e-11
0.00116	1.31299e-11
0.00116	1.37551e-11
0.00117	1.37551e-11
0.00117	1.43803e-11
0.00118	1.50056e-11
0.00118	1.37551e-11
0.00119	1.43803e-11
0.00119	1.18794e-11
0.0012	1.37551e-11
0.0012	1.43803e-11
0.00121	1.25046e-11
0.00121	1.37551e-11
0.00122	1.25046e-11
0.00122	1.37551e-11
0.00123	1.18794e-11
0.00123	1.31299e-11
0.00124	1.43803e-11
0.00124	1.18794e-11
0.00125	1.18794e-11
0.00125	1.25046e-11
0.00126	1.06289e-11
0.00126	1.43803e-11
0.00127	1.18794e-11
0.00127	1.31299e-11
0.00128	1.18794e-11
0.00128	1.06289e-11
0.00129	1.18794e-11
0.00129	1.18794e-11
0.0013	1.06289e-11
0.0013	1.12542e-11
0.00131	1.25046e-11
0.00131	1.25046e-11
0.00132	1.18794e-11
0.00132	1.00037e-11
0.00133	1.25046e-11
0.00133	1.31299e-11
0.00134	1.25046e-11
0.00134	1.31299e-11
0.00135	1.12542e-11
0.00135	1.25046e-11
0.00136	1.18794e-11
0.00136	1.25046e-11
0.00137	1.31299e-11
0.00137	1.25046e-11
0.00138	1.31299e-11
0.00138	1.18794e-11
0.00139	1.25046e-11
0.00139	1.25046e-11
0.0014	1.31299e-11
0.0014	1.31299e-11
0.00141	1.25046e-11
0.00141	1.37551e-11
0.00142	1.18794e-11
0.00142	1.18794e-11
0.00143	1.31299e-11
0.00143	1.37551e-11
0.00144	1.31299e-11
0.00144	1.18794e-11
0.00145	1.18794e-11
0.00145	1.37551e-11
0.00146	1.31299e-11
0.00146	1.43803e-11
0.00147	1.56308e-11
0.00147	1.37551e-11
0.00148	1.50056e-11
0.00148	1.37551e-11
0.00149	1.37551e-11
0.00149	1.56308e-11
0.0015	1.37551e-11
0.0015	1.37551e-11
0.00151	1.37551e-11
0.00151	1.31299e-11
0.00152	1.56308e-11
0.00152	1.37551e-11
0.00153	1.31299e-11
0.00153	1.56308e-11
0.00154	1.37551e-11
0.00154	1.43803e-11
0.00155	1.37551e-11
0.00155	1.37551e-11
0.00156	1.56308e-11
0.00156	1.43803e-11
0.00157	1.37551e-11
0.00157	1.6256e-11
0.00158	1.43803e-11
0.00158	1.50056e-11
0.00159	1.6256e-11
0.00159	1.50056e-11
0.0016	1.6256e-11
0.0016	1.43803e-11
0.00161	1.50056e-11
0.00161	1.68813e-11
0.00162	1.50056e-11
0.00162	1.6256e-11
0.00163	1.6256e-11
0.00163	1.6256e-11
0.00164	1.75065e-11
0.00164	1.6256e-11
0.00165	1.75065e-11
0.00165	1.6256e-11
0.00166	1.43803e-11
0.00166	1.75065e-11
0.00167	1.6256e-11
0.00167	1.68813e-11
0.00168	1.81317e-11
0.00168	1.68813e-11
0.00169	1.75065e-11
0.00169	1.68813e-11
0.0017	1.6256e-11
0.0017	1.81317e-11
0.00171	1.87569e-11
0.00171	1.75065e-11
0.00172	1.87569e-11
0.00172	1.75065e-11
0.00173	1.81317e-11
0.00173	1.75065e-11
0.00174	1.81317e-11
0.00174	1.81317e-11
0.00175	1.93822e-11
0.00175	1.93822e-11
0.00176	1.81317e-11
0.00176	1.68813e-11
0.00177	1.81317e-11
0.00177	1.81317e-11
0.00178	1.81317e-11
0.00178	2.00074e-11
0.00179	1.81317e-11
0.00179	1.93822e-11
0.0018	1.87569e-11
0.0018	1.75065e-11
0.00181	1.87569e-11
0.00181	2.00074e-11
0.00182	1.93822e-11
0.00182	1.81317e-11
0.00183	1.87569e-11
0.00183	1.93822e-11
0.00184	1.75065e-11
0.00184	1.75065e-11
0.00185	1.87569e-11
0.00185	1.93822e-11
0.00186	1.93822e-11
0.00186	1.81317e-11
0.00187	2.06326e-11
0.00187	1.6256e-11
0.00188	2.00074e-11
0.00188	1.87569e-11
0.00189	1.75065e-11
0.00189	2.00074e-11
0.0019	1.81317e-11
0.0019	1.81317e-11
0.00191	1.81317e-11
0.00191	1.75065e-11
0.00192	1.6256e-11
0.00192	1.75065e-11
0.00193	1.75065e-11
0.00193	1.68813e-11
0.00194	1.68813e-11
0.00194	1.68813e-11
0.00195	1.68813e-11
0.00195	1.50056e-11
0.00196	1.68813e-11
0.00196	1.56308e-11
0.00197	1.6256e-11
0.00197	1.75065e-11
0.00198	1.50056e-11
0.00198	1.56308e-11
0.00199	1.6256e-11
0.00199	1.37551e-11
0.002	1.68813e-11
0.002	1.56308e-11
0.00201	1.56308e-11
0.00201	1.6256e-11
0.00202	1.37551e-11
0.00202	1.50056e-11
0.00203	1.50056e-11
0.00203	1.43803e-11
0.00204	1.43803e-11
0.00204	1.37551e-11
0.00205	1.31299e-11
0.00205	1.50056e-11
0.00206	1.43803e-11
0.00206	1.37551e-11
0.00207	1.43803e-11
0.00207	1.31299e-11
0.00208	1.25046e-11
0.00208	1.31299e-11
0.00209	1.31299e-11
0.00209	1.25046e-11
0.0021	1.37551e-11
0.0021	1.31299e-11
0.00211	1.18794e-11
0.00211	1.37551e-11
0.00212	1.25046e-11
0.00212	1.25046e-11
0.00213	1.12542e-11
0.00213	1.25046e-11
0.00214	1.18794e-11
0.00214	1.31299e-11
0.00215	1.25046e-11
0.00215	1.25046e-11
0.00216	1.25046e-11
0.00216	1.18794e-11
0.00217	1.25046e-11
0.00217	1.31299e-11
0.00218	1.25046e-11
0.00218	1.31299e-11
0.00219	1.18794e-11
0.00219	1.25046e-11
0.00219	1.18794e-11
0.0022	1.12542e-11
0.0022	1.18794e-11
0.00221	1.18794e-11
0.00221	1.31299e-11
0.00222	1.18794e-11
0.00222	1.25046e-11
0.00223	1.25046e-11
0.00223	1.18794e-11
0.00224	1.18794e-11
0.00224	1.00037e-11
0.00225	1.12542e-11
0.00225	1.12542e-11
0.00226	1.25046e-11
0.00226	1.06289e-11
0.00227	1.25046e-11
0.00227	1.18794e-11
0.00228	1.25046e-11
0.00228	1.12542e-11
0.00229	1.18794e-11
0.00229	1.12542e-11
0.0023	1.25046e-11
0.0023	1.25046e-11
0.00231	1.25046e-11
0.00231	1.31299e-11
0.00232	1.25046e-11
0.00232	1.06289e-11
0.00233	1.31299e-11
0.00233	1.31299e-11
0.00234	1.25046e-11
0.00234	1.43803e-11
0.00235	1.12542e-11
0.00235	1.25046e-11
0.00236	1.25046e-11
0.00236	1.06289e-11
0.00237	1.25046e-11
0.00237	1.25046e-11
0.00238	1.06289e-11
0.00238	1.37551e-11
0.00239	1.18794e-11
0.00239	1.31299e-11
0.0024	1.18794e-11
0.0024	1.25046e-11
0.00241	1.31299e-11
0.00241	1.31299e-11
0.00242	1.12542e-11
0.00242	1.25046e-11
0.00243	1.06289e-11
0.00243	1.12542e-11
0.00244	1.18794e-11
0.00244	1.06289e-11
0.00245	1.18794e-11
0.00245	1.37551e-11
0.00246	1.18794e-11
0.00246	1.18794e-11
0.00247	1.18794e-11
0.00247	1.00037e-11
0.00248	1.18794e-11
0.00248	1.31299e-11
0.00249	1.31299e-11
0.00249	1.18794e-11
0.0025	1.25046e-11
0.0025	1.25046e-11
0.00251	1.06289e-11
0.00251	1.18794e-11
0.00252	1.18794e-11
0.00252	1.18794e-11
0.00253	1.12542e-11
0.00253	1.25046e-11
0.00254	1.25046e-11
0.00254	1.12542e-11
0.00255	1.12542e-11
0.00255	1.06289e-11
0.00256	1.12542e-11
0.00256	1.18794e-11
0.00257	1.18794e-11
0.00257	1.43803e-11
0.00258	1.12542e-11
0.00258	1.18794e-11
0.00259	1.18794e-11
0.00259	1.00037e-11
0.0026	1.37551e-11
0.0026	1.31299e-11
0.00261	1.31299e-11
0.00261	1.43803e-11
0.00262	1.18794e-11
0.00262	1.25046e-11
0.00263	1.25046e-11
0.00263	1.25046e-11
0.00264	1.31299e-11
0.00264	1.25046e-11
0.00265	1.25046e-11
0.00265	1.31299e-11
0.00266	1.31299e-11
0.00266	1.25046e-11
0.00267	1.31299e-11
0.00267	1.31299e-11
0.00268	1.25046e-11
0.00268	1.43803e-11
0.00269	1.25046e-11
0.00269	1.43803e-11
0.0027	1.56308e-11
0.0027	1.25046e-11
0.00271	1.31299e-11
0.00271	1.37551e-11
0.00272	1.06289e-11
0.00272	1.43803e-11
0.00273	1.31299e-11
0.00273	1.18794e-11
0.00274	1.50056e-11
0.00274	1.31299e-11
0.00275	1.31299e-11
0.00275	1.37551e-11
0.00276	1.18794e-11
0.00276	1.43803e-11
0.00277	1.43803e-11
0.00277	1.31299e-11
0.00278	1.37551e-11
0.00278	1.37551e-11
0.00279	1.43803e-11
0.00279	1.37551e-11
0.0028	1.25046e-11
0.0028	1.18794e-11
0.00281	1.37551e-11
0.00281	1.43803e-11
0.00282	1.43803e-11
0.00282	1.6256e-11
0.00283	1.25046e-11
0.00283	1.37551e-11
0.00284	1.43803e-11
0.00284	1.25046e-11
0.00285	1.6256e-11
0.00285	1.37551e-11
0.00286	1.43803e-11
0.00286	1.56308e-11
0.00287	1.37551e-11
0.00287	1.43803e-11
0.00288	1.43803e-11
0.00288	1.37551e-11
0.00289	1.50056e-11
0.00289	1.43803e-11
0.0029	1.43803e-11
0.0029	1.56308e-11
0.00291	1.56308e-11
0.00291	1.43803e-11
0.00292	1.56308e-11
0.00292	1.43803e-11
0.00293	1.31299e-11
0.00293	1.50056e-11
0.00294	1.56308e-11
0.00294	1.50056e-11
0.00295	1.75065e-11
0.00295	1.43803e-11
0.00296	1.56308e-11
0.00296	1.56308e-11
0.00297	1.18794e-11
0.00297	1.6256e-11
0.00298	1.43803e-11
0.00298	1.43803e-11
0.00299	1.68813e-11
0.00299	1.37551e-11
0.003	1.50056e-11
0.003	1.43803e-11
0.00301	1.31299e-11
0.00301	1.37551e-11
0.00302	1.43803e-11
0.00302	1.50056e-11
0.00303	1.37551e-11
0.00303	1.43803e-11
0.00304	1.50056e-11
0.00304	1.25046e-11
0.00305	1.31299e-11
0.00305	1.37551e-11
0.00306	1.43803e-11
0.00306	1.37551e-11
0.00307	1.25046e-11
0.00307	1.43803e-11
0.00308	1.37551e-11
0.00308	1.25046e-11
0.00309	1.18794e-11
0.00309	1.37551e-11
0.0031	1.37551e-11
0.0031	1.31299e-11
0.00311	1.31299e-11
0.00311	1.31299e-11
0.00312	1.31299e-11
0.00312	1.31299e-11
0.00313	1.25046e-11
0.00313	1.25046e-11
0.00314	1.25046e-11
0.00314	1.12542e-11
0.00315	1.12542e-11
0.00315	1.12542e-11
0.00316	1.00037e-11
0.00316	1.18794e-11
0.00317	1.12542e-11
0.00317	9.37847e-12
0.00318	1.25046e-11
0.00318	1.18794e-11
0.00319	1.00037e-11
0.00319	1.31299e-11
0.0032	1.00037e-11
0.0032	1.06289e-11
0.00321	1.00037e-11
0.00321	9.37847e-12
0.00322	8.12801e-12
0.00322	1.00037e-11
0.00323	1.00037e-11
0.00323	8.12801e-12
0.00324	1.25046e-11
0.00324	1.06289e-11
0.00325	1.00037e-11
0.00325	1.37551e-11
0.00326	1.25046e-11
0.00326	1.18794e-11
0.00327	1.12542e-11
0.00327	1.18794e-11
0.00328	1.06289e-11
0.00328	1.06289e-11
0.00329	1.00037e-11
0.00329	1.00037e-11
0.0033	1.06289e-11
0.0033	1.12542e-11
0.00331	1.12542e-11
0.00331	1.00037e-11
0.00332	1.18794e-11
0.00332	1.12542e-11
0.00333	1.06289e-11
0.00333	1.12542e-11
0.00334	1.25046e-11
0.00334	1.18794e-11
0.00335	1.25046e-11
0.00335	1.25046e-11
0.00336	1.25046e-11
0.00336	1.12542e-11
0.00337	1.18794e-11
0.00337	1.43803e-11
0.00338	1.31299e-11
0.00338	1.25046e-11
0.00339	1.25046e-11
0.00339	1.37551e-11
0.0034	1.31299e-11
0.0034	1.31299e-11
0.00341	1.31299e-11
0.00341	1.43803e-11
0.00342	1.37551e-11
0.00342	1.37551e-11
0.00343	1.56308e-11
0.00343	1.31299e-11
0.00344	1.25046e-11
0.00344	1.50056e-11
0.00345	1.31299e-11
0.00345	1.31299e-11
0.00346	1.18794e-11
0.00346	1.37551e-11
0.00347	1.50056e-11
0.00347	1.37551e-11
0.00348	1.18794e-11
0.00348	1.43803e-11
0.00349	1.43803e-11
0.00349	1.37551e-11
0.0035	1.31299e-11
0.0035	1.50056e-11
0.00351	1.50056e-11
0.00351	1.43803e-11
0.00352	1.43803e-11
0.00352	1.75065e-11
0.00353	1.50056e-11
0.00353	1.6256e-11
0.00354	1.75065e-11
0.00354	1.68813e-11
0.00355	1.56308e-11
0.00355	1.56308e-11
0.00356	1.81317e-11
0.00356	1.68813e-11
0.00357	1.6256e-11
0.00357	1.75065e-11
0.00358	2.06326e-11
0.00358	1.68813e-11
0.00359	1.75065e-11
0.00359	1.68813e-11
0.0036	1.75065e-11
0.0036	1.56308e-11
0.00361	1.68813e-11
0.00361	1.75065e-11
0.00362	1.6256e-11
0.00362	1.56308e-11
0.00363	1.68813e-11
0.00363	1.6256e-11
0.00364	1.31299e-11
0.00364	1.56308e-11
0.00365	1.68813e-11
0.00365	1.56308e-11
0.00366	1.43803e-11
0.00366	1.68813e-11
0.00367	1.75065e-11
0.00367	1.56308e-11
0.00368	1.56308e-11
0.00368	1.93822e-11
0.00369	1.68813e-11
0.00369	1.68813e-11
0.0037	1.68813e-11
0.0037	1.68813e-11
0.00371	1.56308e-11
0.00371	1.68813e-11
0.00372	1.81317e-11
0.00372	1.43803e-11
0.00373	1.68813e-11
0.00373	1.75065e-11
0.00374	1.75065e-11
0.00374	1.56308e-11
0.00375	1.6256e-11
0.00375	1.68813e-11
0.00376	1.56308e-11
0.00376	1.6256e-11
0.00377	1.75065e-11
0.00377	1.75065e-11
0.00378	1.6256e-11
0.00378	1.6256e-11
0.00379	1.50056e-11
0.00379	1.68813e-11
0.0038	1.50056e-11
0.0038	1.68813e-11
0.00381	1.56308e-11
0.00381	1.50056e-11
0.00382	1.6256e-11
0.00382	1.56308e-11
0.00383	1.50056e-11
0.00383	1.50056e-11
0.00384	1.56308e-11
0.00384	1.50056e-11
0.00385	1.50056e-11
0.00385	1.43803e-11
0.00386	1.56308e-11
0.00386	1.37551e-11
0.00387	1.50056e-11
0.00387	1.50056e-11
0.00388	1.56308e-11
0.00388	1.31299e-11
0.00389	1.56308e-11
0.00389	1.43803e-11
0.0039	1.50056e-11
0.0039	1.68813e-11
0.00391	1.50056e-11
0.00391	1.50056e-11
0.00392	1.50056e-11
0.00392	1.81317e-11
0.00393	1.25046e-11
0.00393	1.43803e-11
0.00394	1.37551e-11
0.00394	1.50056e-11
0.00395	1.25046e-11
0.00395	1.37551e-11
0.00396	1.37551e-11
0.00396	1.18794e-11
0.00397	1.43803e-11
0.00397	1.37551e-11
0.00398	1.43803e-11
0.00398	1.31299e-11
0.00399	1.68813e-11
0.00399	1.31299e-11
0.004	1.31299e-11
0.004	1.43803e-11
0.00401	1.43803e-11
0.00401	1.37551e-11
0.00402	1.25046e-11
0.00402	1.25046e-11
0.00403	1.56308e-11
0.00403	1.18794e-11
0.00404	1.31299e-11
0.00404	1.43803e-11
0.00405	1.18794e-11
0.00405	1.31299e-11
0.00406	1.31299e-11
0.00406	1.25046e-11
0.00407	1.25046e-11
0.00407	1.25046e-11
0.00408	1.18794e-11
0.00408	1.25046e-11
0.00409	1.25046e-11
0.00409	1.18794e-11
0.0041	1.56308e-11
0.0041	1.31299e-11
0.00411	1.31299e-11
0.00411	1.31299e-11
0.00412	1.25046e-11
0.00412	1.37551e-11
0.00413	1.18794e-11
0.00413	1.31299e-11
0.00414	1.25046e-11
0.00414	1.18794e-11
0.00415	1.31299e-11
0.00415	1.18794e-11
0.00416	1.31299e-11
0.00416	1.00037e-11
0.00417	1.12542e-11
0.00417	1.12542e-11
0.00418	1.37551e-11
0.00418	1.12542e-11
0.00419	1.25046e-11
0.00419	1.12542e-11
0.0042	1.25046e-11
0.0042	1.25046e-11
0.00421	9.37847e-12
0.00421	1.25046e-11
0.00422	1.25046e-11
0.00422	1.18794e-11
0.00423	1.25046e-11
0.00423	1.43803e-11
0.00424	1.18794e-11
0.00424	1.43803e-11
0.00425	1.25046e-11
0.00425	1.18794e-11
0.00426	1.06289e-11
0.00426	1.18794e-11
0.00427	8.75324e-12
0.00427	1.12542e-11
0.00428	1.25046e-11
0.00428	1.18794e-11
0.00429	1.25046e-11
0.00429	1.31299e-11
0.0043	1.06289e-11
0.0043	1.18794e-11
0.00431	9.37847e-12
0.00431	1.18794e-11
0.00432	9.37847e-12
0.00432	1.06289e-11
0.00433	1.00037e-11
0.00433	1.18794e-11
0.00434	1.25046e-11
0.00434	1.12542e-11
0.00435	1.31299e-11
0.00435	1.12542e-11
0.00436	1.31299e-11
0.00436	1.18794e-11
0.00437	1.18794e-11
0.00437	1.12542e-11
0.00438	1.06289e-11
0.00438	1.06289e-11
0.00439	1.06289e-11
0.00439	9.37847e-12
0.0044	1.18794e-11
0.0044	1.12542e-11
0.00441	1.18794e-11
0.00441	1.12542e-11
0.00442	1.25046e-11
0.00442	1.25046e-11
0.00443	1.00037e-11
0.00443	1.06289e-11
0.00444	1.25046e-11
0.00444	9.37847e-12
0.00445	1.12542e-11
0.00445	1.12542e-11
0.00446	1.18794e-11
0.00446	1.12542e-11
0.00447	1.25046e-11
0.00447	1.18794e-11
0.00448	1.25046e-11
0.00448	1.12542e-11
0.00449	1.18794e-11
0.00449	1.25046e-11
0.0045	1.12542e-11
0.0045	1.18794e-11
0.00451	1.25046e-11
0.00451	1.18794e-11
0.00452	1.56308e-11
0.00452	1.12542e-11
0.00453	1.06289e-11
0.00453	1.31299e-11
0.00454	1.12542e-11
0.00454	8.75324e-12
0.00455	1.18794e-11
0.00455	1.12542e-11
0.00456	1.37551e-11
0.00456	1.18794e-11
0.00457	1.18794e-11
0.00457	1.18794e-11
0.00458	1.06289e-11
0.00458	1.00037e-11
0.00459	1.25046e-11
0.00459	1.00037e-11
0.0046	1.12542e-11
0.0046	1.06289e-11
0.00461	1.12542e-11
0.00461	1.25046e-11
0.00462	1.18794e-11
0.00462	1.18794e-11
0.00463	1.00037e-11
0.00463	1.12542e-11
0.00464	1.18794e-11
0.00464	1.06289e-11
0.00465	1.12542e-11
0.00465	1.12542e-11
0.00466	9.37847e-12
0.00466	1.06289e-11
0.00467	1.06289e-11
0.00467	9.37847e-12
0.00468	1.12542e-11
0.00468	1.25046e-11
0.00469	1.12542e-11
0.00469	1.18794e-11
0.0047	1.12542e-11
0.0047	1.18794e-11
0.00471	1.25046e-11
0.00471	1.12542e-11
0.00472	1.12542e-11
0.00472	1.00037e-11
0.00473	1.12542e-11
0.00473	1.25046e-11
0.00474	1.12542e-11
0.00474	1.18794e-11
0.00475	1.00037e-11
0.00475	1.06289e-11
0.00476	1.06289e-11
0.00476	1.12542e-11
0.00477	7.50278e-12
0.00477	1.06289e-11
0.00478	1.00037e-11
0.00478	1.31299e-11
0.00479	1.06289e-11
0.00479	1.12542e-11
0.0048	1.00037e-11
0.0048	1.06289e-11
0.00481	1.06289e-11
0.00481	1.06289e-11
0.00482	9.37847e-12
0.00482	1.06289e-11
0.00483	9.37847e-12
0.00483	1.00037e-11
0.00484	1.06289e-11
0.00484	1.06289e-11
0.00485	1.12542e-11
0.00485	9.37847e-12
0.00486	7.50278e-12
0.00486	1.00037e-11
0.00487	9.37847e-12
0.00487	8.12801e-12
0.00488	9.37847e-12
0.00488	1.12542e-11
0.00489	6.25232e-12
0.00489	9.37847e-12
0.0049	1.18794e-11
0.0049	1.00037e-11
0.00491	1.00037e-11
0.00491	9.37847e-12
0.00492	9.37847e-12
0.00492	1.00037e-11
0.00493	6.87755e-12
0.00493	8.12801e-12
0.00494	6.87755e-12
0.00494	9.37847e-12
0.00495	8.75324e-12
0.00495	1.06289e-11
0.00496	9.37847e-12
0.00496	9.37847e-12
0.00497	1.00037e-11
0.00497	8.12801e-12
0.00498	8.75324e-12
0.00498	1.06289e-11
0.00499	8.12801e-12
0.00499	1.25046e-11
0.005	9.37847e-12
0.005	8.75324e-12
0.00501	8.12801e-12
0.00501	9.37847e-12
0.00502	7.50278e-12
0.00502	6.87755e-12
0.00503	8.12801e-12
0.00503	9.37847e-12
0.00504	5.00185e-12
0.00504	8.12801e-12
0.00505	1.00037e-11
0.00505	8.12801e-12
0.00506	7.50278e-12
0.00506	1.25046e-11
0.00507	7.50278e-12
0.00507	8.12801e-12
0.00508	5.62708e-12
0.00508	7.50278e-12
0.00509	8.12801e-12
0.00509	8.12801e-12
0.0051	6.87755e-12
0.0051	7.50278e-12
0.00511	8.12801e-12
0.00511	9.37847e-12
0.00512	8.12801e-12
0.00512	9.37847e-12
0.00513	9.37847e-12
0.00513	8.12801e-12
0.00514	9.37847e-12
0.00514	7.50278e-12
0.00515	9.37847e-12
0.00515	7.50278e-12
0.00516	1.00037e-11
0.00516	8.12801e-12
0.00517	9.37847e-12
0.00517	9.37847e-12
0.00518	8.12801e-12
0.00518	1.00037e-11
0.00519	1.12542e-11
0.00519	1.00037e-11
0.0052	1.00037e-11
0.0052	9.37847e-12
0.00521	9.37847e-12
0.00521	1.18794e-11
0.00522	8.75324e-12
0.00522	9.37847e-12
0.00523	1.00037e-11
0.00523	1.00037e-11
0.00524	1.00037e-11
0.00524	1.25046e-11
0.00525	1.00037e-11
0.00525	1.00037e-11
0.00526	1.06289e-11
0.00526	9.37847e-12
0.00527	1.31299e-11
0.00527	1.00037e-11
0.00528	1.00037e-11
0.00528	1.00037e-11
0.00529	1.18794e-11
0.00529	1.00037e-11
0.0053	1.06289e-11
0.0053	1.00037e-11
0.00531	1.06289e-11
0.00531	1.18794e-11
0.00532	1.25046e-11
0.00532	1.06289e-11
0.00533	1.12542e-11
0.00533	1.18794e-11
0.00534	1.06289e-11
0.00534	1.12542e-11
0.00535	1.25046e-11
0.00535	1.37551e-11
0.00536	1.06289e-11
0.00536	1.25046e-11
0.00537	1.25046e-11
0.00537	1.06289e-11
0.00538	1.18794e-11
0.00538	1.31299e-11
0.00539	1.37551e-11
0.00539	1.31299e-11
0.0054	1.25046e-11
0.0054	1.31299e-11
0.00541	1.12542e-11
0.00541	1.12542e-11
0.00542	1.12542e-11
0.00542	1.31299e-11
0.00543	1.43803e-11
0.00543	1.25046e-11
0.00544	1.25046e-11
0.00544	1.31299e-11
0.00545	1.12542e-11
0.00545	1.18794e-11
0.00546	1.50056e-11
0.00546	1.56308e-11
0.00547	1.43803e-11
0.00547	1.31299e-11
0.00548	1.18794e-11
0.00548	1.37551e-11
0.00549	1.31299e-11
0.00549	1.31299e-11
0.0055	1.37551e-11
0.0055	1.37551e-11
0.00551	1.31299e-11
0.00551	1.43803e-11
0.00552	1.43803e-11
0.00552	1.50056e-11
0.00553	1.43803e-11
0.00553	1.37551e-11
0.00554	1.31299e-11
0.00554	1.50056e-11
0.00555	1.31299e-11
0.00555	1.18794e-11
0.00556	1.25046e-11
0.00556	1.37551e-11
0.00557	1.37551e-11
0.00557	1.37551e-11
0.00558	1.37551e-11
0.00558	1.56308e-11
0.00559	1.43803e-11
0.00559	1.37551e-11
0.0056	1.25046e-11
0.0056	1.31299e-11
0.00561	1.50056e-11
0.00561	1.31299e-11
0.00562	1.50056e-11
0.00562	1.37551e-11
0.00563	1.37551e-11
0.00563	1.43803e-11
0.00564	1.50056e-11
0.00564	1.37551e-11
0.00565	1.37551e-11
0.00565	1.31299e-11
0.00566	1.6256e-11
0.00566	1.43803e-11
0.00567	1.56308e-11
0.00567	1.37551e-11
0.00568	1.31299e-11
0.00568	1.37551e-11
0.00569	1.37551e-11
0.00569	1.43803e-11
0.0057	1.43803e-11
0.0057	1.31299e-11
0.00571	1.43803e-11
0.00571	1.43803e-11
0.00572	1.50056e-11
0.00572	1.37551e-11
0.00573	1.37551e-11
0.00573	1.43803e-11
0.00574	1.50056e-11
0.00574	1.31299e-11
0.00575	1.37551e-11
0.00575	1.43803e-11
0.00576	1.50056e-11
0.00576	1.43803e-11
0.00577	1.37551e-11
0.00577	1.37551e-11
0.00578	1.43803e-11
0.00578	1.50056e-11
0.00579	1.50056e-11
0.00579	1.50056e-11
0.0058	1.37551e-11
0.0058	1.68813e-11
0.00581	1.18794e-11
0.00581	1.6256e-11
0.00582	1.37551e-11
0.00582	1.25046e-11
0.00583	1.50056e-11
0.00583	1.43803e-11
0.00584	1.43803e-11
0.00584	1.43803e-11
0.00585	1.50056e-11
0.00585	1.37551e-11
0.00586	1.31299e-11
0.00586	1.50056e-11
0.00587	1.43803e-11
0.00587	1.43803e-11
0.00588	1.43803e-11
0.00588	1.50056e-11
0.00589	1.50056e-11
0.00589	1.50056e-11
0.0059	1.56308e-11
0.0059	1.43803e-11
0.00591	1.43803e-11
0.00591	1.43803e-11
0.00592	1.37551e-11
0.00592	1.50056e-11
0.00593	1.50056e-11
0.00593	1.50056e-11
0.00594	1.37551e-11
0.00594	1.50056e-11
0.00595	1.56308e-11
0.00595	1.31299e-11
0.00596	1.37551e-11
0.00596	1.37551e-11
0.00597	1.37551e-11
0.00597	1.31299e-11
0.00598	1.43803e-11
0.00598	1.6256e-11
0.00599	1.43803e-11
0.00599	1.56308e-11
0.006	1.6256e-11
0.006	1.50056e-11
0.00601	1.56308e-11
0.00601	1.43803e-11
0.00602	1.43803e-11
0.00602	1.43803e-11
0.00603	1.43803e-11
0.00603	1.43803e-11
0.00604	1.43803e-11
0.00604	1.37551e-11
0.00605	1.50056e-11
0.00605	1.43803e-11
0.00606	1.37551e-11
0.00606	1.43803e-11
0.00607	1.56308e-11
0.00607	1.43803e-11
0.00608	1.43803e-11
0.00608	1.50056e-11
0.00609	1.50056e-11
0.00609	1.50056e-11
0.0061	1.43803e-11
0.0061	1.56308e-11
0.00611	1.68813e-11
0.00611	1.6256e-11
0.00612	1.6256e-11
0.00612	1.56308e-11
0.00613	1.56308e-11
0.00613	1.50056e-11
0.00614	1.50056e-11
0.00614	1.56308e-11
0.00615	1.68813e-11
0.00615	1.6256e-11
0.00616	1.56308e-11
0.00616	1.81317e-11
0.00617	1.56308e-11
0.00617	1.68813e-11
0.00618	1.81317e-11
0.00618	1.68813e-11
0.00619	1.68813e-11
0.00619	1.81317e-11
0.0062	1.6256e-11
0.0062	1.75065e-11
0.00621	1.56308e-11
0.00621	1.75065e-11
0.00622	1.75065e-11
0.00622	1.68813e-11
0.00623	1.75065e-11
0.00623	1.81317e-11
0.00624	1.75065e-11
0.00624	1.75065e-11
0.00625	1.68813e-11
0.00625	1.81317e-11
0.00626	1.81317e-11
0.00626	1.81317e-11
0.00627	1.93822e-11
0.00627	1.68813e-11
0.00628	1.68813e-11
0.00628	2.00074e-11
0.00629	1.81317e-11
0.00629	1.75065e-11
0.0063	1.87569e-11
0.0063	1.68813e-11
0.00631	1.68813e-11
0.00631	1.75065e-11
0.00632	1.75065e-11
0.00632	1.81317e-11
0.00633	1.75065e-11
0.00633	1.75065e-11
0.00634	1.87569e-11
0.00634	1.75065e-11
0.00635	1.93822e-11
0.00635	1.6256e-11
0.00636	1.68813e-11
0.00636	1.81317e-11
0.00637	1.81317e-11
0.00637	1.68813e-11
0.00638	1.81317e-11
0.00638	1.75065e-11
0.00639	1.6256e-11
0.00639	1.56308e-11
0.0064	1.56308e-11
0.0064	1.56308e-11
0.00641	1.56308e-11
0.00641	1.6256e-11
0.00642	1.6256e-11
0.00642	1.68813e-11
0.00643	1.68813e-11
0.00643	1.6256e-11
0.00644	1.6256e-11
0.00644	1.68813e-11
0.00645	1.56308e-11
0.00645	1.56308e-11
0.00646	1.81317e-11
0.00646	1.81317e-11
0.00647	1.68813e-11
0.00647	1.68813e-11
0.00648	1.68813e-11
0.00648	1.6256e-11
0.00649	1.75065e-11
0.00649	1.50056e-11
0.0065	1.56308e-11
0.0065	1.81317e-11
0.00651	1.6256e-11
0.00651	1.56308e-11
0.00652	1.56308e-11
0.00652	1.56308e-11
0.00653	1.50056e-11
0.00653	1.68813e-11
0.00654	1.56308e-11
0.00654	1.31299e-11
0.00655	1.50056e-11
0.00655	1.37551e-11
0.00656	1.50056e-11
0.00656	1.50056e-11
0.00657	1.43803e-11
0.00657	1.68813e-11
0.00658	1.37551e-11
0.00658	1.75065e-11
0.00659	1.50056e-11
0.00659	1.50056e-11
0.0066	1.6256e-11
0.0066	1.50056e-11
0.00661	1.12542e-11
0.00661	1.6256e-11
0.00662	1.37551e-11
0.00662	1.56308e-11
0.00663	1.50056e-11
0.00663	1.56308e-11
0.00664	1.56308e-11
0.00664	1.31299e-11
0.00665	1.56308e-11
0.00665	1.6256e-11
0.00666	1.43803e-11
0.00666	1.50056e-11
0.00667	1.50056e-11
0.00667	1.43803e-11
0.00668	1.56308e-11
0.00668	1.6256e-11
0.00669	1.31299e-11
0.00669	1.50056e-11
0.0067	1.50056e-11
0.0067	1.50056e-11
0.00671	1.18794e-11
0.00671	1.43803e-11
0.00672	1.50056e-11
0.00672	1.43803e-11
0.00673	1.43803e-11
0.00673	1.43803e-11
0.00674	1.43803e-11
0.00674	1.56308e-11
0.00675	1.68813e-11
0.00675	1.56308e-11
0.00676	1.50056e-11
0.00676	1.50056e-11
0.00677	1.18794e-11
0.00677	1.43803e-11
0.00678	1.50056e-11
0.00678	1.37551e-11
0.00679	1.37551e-11
0.00679	1.6256e-11
0.0068	1.75065e-11
0.0068	1.56308e-11
0.00681	1.43803e-11
0.00681	1.6256e-11
0.00682	1.50056e-11
0.00682	1.56308e-11
0.00683	1.56308e-11
0.00683	1.6256e-11
0.00684	1.56308e-11
0.00684	1.50056e-11
0.00685	1.68813e-11
0.00685	1.75065e-11
0.00686	1.6256e-11
0.00686	1.56308e-11
0.00687	1.37551e-11
0.00687	1.50056e-11
0.00688	1.43803e-11
0.00688	1.68813e-11
0.00689	1.56308e-11
0.00689	1.68813e-11
0.0069	1.50056e-11
0.0069	1.37551e-11
0.00691	1.50056e-11
0.00691	1.50056e-11
0.00692	1.56308e-11
0.00692	1.50056e-11
0.00693	1.37551e-11
0.00693	1.6256e-11
0.00694	1.68813e-11
0.00694	1.56308e-11
0.00695	1.56308e-11
0.00695	1.81317e-11
0.00696	1.50056e-11
0.00696	1.56308e-11
0.00697	1.6256e-11
0.00697	1.75065e-11
0.00698	1.6256e-11
0.00698	1.68813e-11
0.00699	1.81317e-11
0.00699	1.75065e-11
0.007	1.81317e-11
0.007	1.6256e-11
0.00701	1.6256e-11
0.00701	1.75065e-11
0.00702	1.75065e-11
0.00702	1.50056e-11
0.00703	2.06326e-11
0.00703	1.81317e-11
0.00704	1.75065e-11
0.00704	2.00074e-11
0.00705	1.6256e-11
0.00705	1.81317e-11
0.00706	1.75065e-11
0.00706	1.87569e-11
0.00707	1.6256e-11
0.00707	1.81317e-11
0.00708	1.81317e-11
0.00708	1.93822e-11
0.00709	1.75065e-11
0.00709	1.75065e-11
0.0071	1.87569e-11
0.0071	1.81317e-11
0.00711	2.12579e-11
0.00711	1.75065e-11
0.00712	1.68813e-11
0.00712	1.93822e-11
0.00713	1.75065e-11
0.00713	2.06326e-11
0.00714	1.93822e-11
0.00714	1.81317e-11
0.00715	2.06326e-11
0.00715	2.00074e-11
0.00716	2.00074e-11
0.00716	1.81317e-11
0.00717	1.75065e-11
0.00717	1.75065e-11
0.00718	1.81317e-11
0.00718	2.12579e-11
0.00719	1.93822e-11
0.00719	1.75065e-11
0.0072	1.93822e-11
0.0072	1.93822e-11
0.00721	2.00074e-11
0.00721	1.93822e-11
0.00722	2.18831e-11
0.00722	1.87569e-11
0.00723	2.00074e-11
0.00723	1.93822e-11
0.00724	2.12579e-11
0.00724	1.87569e-11
0.00725	2.00074e-11
0.00725	2.00074e-11
0.00726	2.00074e-11
0.00726	1.87569e-11
0.00727	1.81317e-11
0.00727	1.75065e-11
0.00728	1.93822e-11
0.00728	1.93822e-11
0.00729	1.93822e-11
0.00729	1.75065e-11
0.0073	2.00074e-11
0.0073	1.93822e-11
0.00731	2.06326e-11
0.00731	1.93822e-11
0.00732	1.93822e-11
0.00732	1.93822e-11
0.00733	1.87569e-11
0.00733	2.00074e-11
0.00734	2.00074e-11
0.00734	2.00074e-11
0.00735	2.06326e-11
0.00735	2.00074e-11
0.00736	1.87569e-11
0.00736	1.87569e-11
0.00737	1.6256e-11
0.00737	1.81317e-11
0.00738	1.81317e-11
0.00738	1.93822e-11
0.00739	1.81317e-11
0.00739	1.81317e-11
0.0074	2.00074e-11
0.0074	1.93822e-11
0.00741	2.00074e-11
0.00741	1.81317e-11
0.00742	1.93822e-11
0.00742	1.81317e-11
0.00743	1.87569e-11
0.00743	1.93822e-11
0.00744	1.81317e-11
0.00744	1.75065e-11
0.00745	1.93822e-11
0.00745	2.00074e-11
0.00746	1.75065e-11
0.00746	1.81317e-11
0.00747	1.81317e-11
0.00747	1.87569e-11
0.00748	1.75065e-11
0.00748	1.93822e-11
0.00749	1.87569e-11
0.00749	1.93822e-11
0.0075	2.06326e-11
0.0075	2.00074e-11
0.00751	1.75065e-11
0.00751	1.93822e-11
0.00752	2.00074e-11
0.00752	1.87569e-11
0.00753	1.93822e-11
0.00753	2.12579e-11
0.00754	1.68813e-11
0.00754	1.87569e-11
0.00755	1.81317e-11
0.00755	1.68813e-11
0.00756	1.81317e-11
0.00756	2.00074e-11
0.00757	1.68813e-11
0.00757	2.00074e-11
0.00758	1.81317e-11
0.00758	1.81317e-11
0.00759	1.68813e-11
0.00759	1.68813e-11
0.0076	1.93822e-11
0.0076	1.68813e-11
0.00761	1.56308e-11
0.00761	1.81317e-11
0.00762	1.81317e-11
0.00762	2.00074e-11
0.00763	1.81317e-11
0.00763	1.81317e-11
0.00764	1.87569e-11
0.00764	1.68813e-11
0.00765	1.81317e-11
0.00765	1.75065e-11
0.00766	2.00074e-11
0.00766	1.75065e-11
0.00767	1.93822e-11
0.00767	1.75065e-11
0.00768	1.93822e-11
0.00768	1.87569e-11
0.00769	1.93822e-11
0.00769	1.56308e-11
0.0077	1.87569e-11
0.0077	1.81317e-11
0.00771	1.75065e-11
0.00771	2.12579e-11
0.00772	1.75065e-11
0.00772	1.93822e-11
0.00773	1.75065e-11
0.00773	1.87569e-11
0.00774	1.87569e-11
0.00774	2.00074e-11
0.00775	1.50056e-11
0.00775	1.75065e-11
0.00776	1.81317e-11
0.00776	1.81317e-11
0.00777	1.75065e-11
0.00777	1.75065e-11
0.00778	1.6256e-11
0.00778	2.00074e-11
0.00779	1.75065e-11
0.00779	1.87569e-11
0.0078	1.81317e-11
0.0078	1.75065e-11
0.00781	1.6256e-11
0.00781	2.06326e-11
0.00782	1.75065e-11
0.00782	1.81317e-11
0.00783	1.56308e-11
0.00783	1.93822e-11
0.00784	1.87569e-11
0.00784	1.87569e-11
0.00785	1.68813e-11
0.00785	1.75065e-11
0.00786	1.75065e-11
0.00786	2.00074e-11
0.00787	1.50056e-11
0.00787	1.75065e-11
0.00788	1.68813e-11
0.00788	1.87569e-11
0.00789	1.75065e-11
0.00789	1.75065e-11
0.0079	1.81317e-11
0.0079	1.81317e-11
0.00791	1.81317e-11
0.00791	1.75065e-11
0.00792	1.50056e-11
0.00792	1.75065e-11
0.00793	1.75065e-11
0.00793	1.50056e-11
0.00794	1.75065e-11
0.00794	1.75065e-11
0.00795	1.87569e-11
0.00795	1.81317e-11
0.00796	1.50056e-11
0.00796	1.81317e-11
0.00797	1.75065e-11
0.00797	1.68813e-11
0.00798	1.68813e-11
0.00798	1.31299e-11
0.00799	2.00074e-11
0.00799	1.81317e-11
0.008	1.81317e-11
0.008	1.75065e-11
0.00801	1.87569e-11
0.00801	1.68813e-11
0.00802	2.00074e-11
0.00802	1.68813e-11
0.00803	1.81317e-11
0.00803	1.6256e-11
0.00804	1.93822e-11
0.00804	1.81317e-11
0.00805	1.81317e-11
0.00805	1.75065e-11
0.00806	1.6256e-11
0.00806	1.75065e-11
0.00807	1.75065e-11
0.00807	1.68813e-11
0.00808	1.6256e-11
0.00808	1.75065e-11
0.00809	1.75065e-11
0.00809	1.68813e-11
0.0081	1.68813e-11
0.0081	1.81317e-11
0.00811	1.75065e-11
0.00811	1.68813e-11
0.00812	1.68813e-11
0.00812	1.50056e-11
0.00813	1.68813e-11
0.00813	1.6256e-11
0.00814	1.50056e-11
0.00814	1.68813e-11
0.00815	1.68813e-11
0.00815	1.6256e-11
0.00816	1.81317e-11
0.00816	1.75065e-11
0.00817	1.68813e-11
0.00817	1.75065e-11
0.00818	1.6256e-11
0.00818	1.68813e-11
0.00819	1.75065e-11
0.00819	1.43803e-11
0.0082	1.6256e-11
0.0082	1.50056e-11
0.00821	1.6256e-11
0.00821	1.56308e-11
0.00822	1.56308e-11
0.00822	1.31299e-11
0.00823	1.68813e-11
0.00823	1.50056e-11
0.00824	1.6256e-11
0.00824	1.50056e-11
0.00825	1.56308e-11
0.00825	1.43803e-11
0.00826	1.75065e-11
0.00826	1.56308e-11
0.00827	1.43803e-11
0.00827	1.50056e-11
0.00828	1.25046e-11
0.00828	1.56308e-11
0.00829	1.43803e-11
0.00829	1.6256e-11
0.0083	1.43803e-11
0.0083	1.37551e-11
0.00831	1.43803e-11
0.00831	1.43803e-11
0.00832	1.43803e-11
0.00832	1.43803e-11
0.00833	1.25046e-11
0.00833	1.43803e-11
0.00834	1.37551e-11
0.00834	1.31299e-11
0.00835	1.50056e-11
0.00835	1.37551e-11
0.00836	1.43803e-11
0.00836	1.18794e-11
0.00837	1.43803e-11
0.00837	1.37551e-11
0.00838	1.31299e-11
0.00838	1.43803e-11
0.00839	1.25046e-11
0.00839	1.37551e-11
0.0084	1.25046e-11
0.0084	1.25046e-11
0.00841	1.31299e-11
0.00841	1.18794e-11
0.00842	1.37551e-11
0.00842	1.37551e-11
0.00843	1.37551e-11
0.00843	1.18794e-11
0.00844	1.31299e-11
0.00844	1.31299e-11
0.00845	1.25046e-11
0.00845	1.25046e-11
0.00846	1.31299e-11
0.00846	1.31299e-11
0.00847	1.6256e-11
0.00847	1.31299e-11
0.00848	1.31299e-11
0.00848	1.31299e-11
0.00849	1.43803e-11
0.00849	1.25046e-11
0.0085	1.37551e-11
0.0085	1.31299e-11
0.00851	1.43803e-11
0.00851	1.31299e-11
0.00852	1.25046e-11
0.00852	1.37551e-11
0.00853	1.25046e-11
0.00853	1.37551e-11
0.00854	1.31299e-11
0.00854	1.06289e-11
0.00855	1.31299e-11
0.00855	1.25046e-11
0.00856	1.37551e-11
0.00856	1.37551e-11
0.00857	1.37551e-11
0.00857	1.31299e-11
0.00858	1.56308e-11
0.00858	1.37551e-11
0.00859	1.43803e-11
0.00859	1.50056e-11
0.0086	1.37551e-11
0.0086	1.37551e-11
0.00861	1.43803e-11
0.00861	1.43803e-11
0.00862	1.37551e-11
0.00862	1.37551e-11
0.00863	1.18794e-11
0.00863	1.31299e-11
0.00864	1.37551e-11
0.00864	1.43803e-11
0.00865	1.50056e-11
0.00865	1.43803e-11
0.00866	1.43803e-11
0.00866	1.43803e-11
0.00867	1.56308e-11
0.00867	1.50056e-11
0.00868	1.50056e-11
0.00868	1.75065e-11
0.00869	1.6256e-11
0.00869	1.50056e-11
0.0087	1.50056e-11
0.0087	1.56308e-11
0.00871	1.43803e-11
0.00871	1.43803e-11
0.00872	1.75065e-11
0.00872	1.68813e-11
0.00873	1.50056e-11
0.00873	1.37551e-11
0.00874	1.6256e-11
0.00874	1.56308e-11
0.00875	1.56308e-11
0.00875	1.43803e-11
0.00876	1.50056e-11
0.00876	1.6256e-11
0.00877	1.56308e-11
0.00877	1.56308e-11
0.00878	1.6256e-11
0.00878	1.50056e-11
0.00879	1.50056e-11
0.00879	1.75065e-11
0.0088	1.6256e-11
0.0088	1.50056e-11
0.00881	1.50056e-11
0.00881	1.56308e-11
0.00882	1.6256e-11
0.00882	1.43803e-11
0.00883	1.25046e-11
0.00883	1.37551e-11
0.00884	1.37551e-11
0.00884	1.37551e-11
0.00885	1.37551e-11
0.00885	1.25046e-11
0.00886	1.43803e-11
0.00886	1.43803e-11
0.00887	1.37551e-11
0.00887	1.43803e-11
0.00888	1.50056e-11
0.00888	1.50056e-11
0.00889	1.56308e-11
0.00889	1.43803e-11
0.0089	1.50056e-11
0.0089	1.37551e-11
0.00891	1.56308e-11
0.00891	1.31299e-11
0.00892	1.31299e-11
0.00892	1.18794e-11
0.00893	1.25046e-11
0.00893	1.31299e-11
0.00894	1.37551e-11
0.00894	1.31299e-11
0.00895	1.31299e-11
0.00895	1.31299e-11
0.00896	1.43803e-11
0.00896	1.31299e-11
0.00897	1.31299e-11
0.00897	1.25046e-11
0.00898	1.12542e-11
0.00898	1.18794e-11
0.00899	1.25046e-11
0.00899	1.25046e-11
0.009	1.25046e-11
0.009	1.43803e-11
0.00901	1.31299e-11
0.00901	1.25046e-11
0.00902	1.50056e-11
0.00902	1.37551e-11
0.00903	1.31299e-11
0.00903	1.37551e-11
0.00904	1.12542e-11
0.00904	1.25046e-11
0.00905	1.37551e-11
0.00905	1.31299e-11
0.00906	1.25046e-11
0.00906	1.25046e-11
0.00907	1.31299e-11
0.00907	1.31299e-11
0.00908	1.25046e-11
0.00908	1.31299e-11
0.00909	1.25046e-11
0.00909	1.37551e-11
0.0091	1.12542e-11
0.0091	1.31299e-11
0.00911	1.18794e-11
0.00911	1.18794e-11
0.00912	1.43803e-11
0.00912	1.06289e-11
0.00913	1.12542e-11
0.00913	1.18794e-11
0.00914	9.37847e-12
0.00914	1.25046e-11
0.00915	1.25046e-11
0.00915	1.37551e-11
0.00916	1.31299e-11
0.00916	1.18794e-11
0.00917	1.25046e-11
0.00917	1.00037e-11
0.00918	1.25046e-11
0.00918	1.06289e-11
0.00919	1.25046e-11
0.00919	1.18794e-11
0.0092	1.18794e-11
0.0092	1.18794e-11
0.00921	1.31299e-11
0.00921	1.25046e-11
0.00922	1.18794e-11
0.00922	1.31299e-11
0.00923	1.31299e-11
0.00923	1.25046e-11
0.00924	1.12542e-11
0.00924	1.25046e-11
0.00925	1.25046e-11
0.00925	1.31299e-11
0.00926	1.18794e-11
0.00926	1.25046e-11
0.00927	1.06289e-11
0.00927	1.06289e-11
0.00928	1.25046e-11
0.00928	1.12542e-11
0.00929	1.12542e-11
0.00929	1.18794e-11
0.0093	1.25046e-11
0.0093	1.25046e-11
0.00931	1.18794e-11
0.00931	1.06289e-11
0.00932	1.18794e-11
0.00932	1.31299e-11
0.00933	1.31299e-11
0.00933	1.06289e-11
0.00934	1.25046e-11
0.00934	1.25046e-11
0.00935	1.31299e-11
0.00935	1.12542e-11
0.00936	1.25046e-11
0.00936	1.31299e-11
0.00937	1.37551e-11
0.00937	1.25046e-11
0.00938	1.31299e-11
0.00938	1.18794e-11
0.00939	1.37551e-11
0.00939	1.12542e-11
0.0094	1.37551e-11
0.0094	1.37551e-11
0.00941	1.37551e-11
0.00941	1.37551e-11
0.00942	1.31299e-11
0.00942	1.43803e-11
0.00943	1.31299e-11
0.00943	1.25046e-11
0.00944	1.37551e-11
0.00944	1.31299e-11
0.00945	1.37551e-11
0.00945	1.37551e-11
0.00946	1.37551e-11
0.00946	1.31299e-11
0.00947	1.31299e-11
0.00947	1.43803e-11
0.00948	1.37551e-11
0.00948	1.37551e-11
0.00949	1.37551e-11
0.00949	1.43803e-11
0.0095	1.37551e-11
0.0095	1.43803e-11
0.00951	1.37551e-11
0.00951	1.50056e-11
0.00952	1.43803e-11
0.00952	1.43803e-11
0.00953	1.50056e-11
0.00953	1.37551e-11
0.00954	1.43803e-11
0.00954	1.37551e-11
0.00955	1.56308e-11
0.00955	1.37551e-11
0.00956	1.37551e-11
0.00956	1.43803e-11
0.00957	1.43803e-11
0.00957	1.31299e-11
0.00958	1.6256e-11
0.00958	1.50056e-11
0.00959	1.50056e-11
0.00959	1.56308e-11
0.0096	1.37551e-11
0.0096	1.50056e-11
0.00961	1.43803e-11
0.00961	1.37551e-11
0.00962	1.25046e-11
0.00962	1.37551e-11
0.00963	1.43803e-11
0.00963	1.25046e-11
0.00964	1.43803e-11
0.00964	1.50056e-11
0.00965	1.31299e-11
0.00965	1.43803e-11
0.00966	1.50056e-11
0.00966	1.37551e-11
0.00967	1.43803e-11
0.00967	1.37551e-11
0.00968	1.31299e-11
0.00968	1.43803e-11
0.00969	1.43803e-11
0.00969	1.37551e-11
0.0097	1.37551e-11
0.0097	1.37551e-11
0.00971	1.31299e-11
0.00971	1.50056e-11
0.00972	1.31299e-11
0.00972	1.18794e-11
0.00973	1.31299e-11
0.00973	1.18794e-11
0.00974	1.18794e-11
0.00974	1.37551e-11
0.00975	1.18794e-11
0.00975	1.31299e-11
0.00976	1.43803e-11
0.00976	1.06289e-11
0.00977	1.31299e-11
0.00977	1.18794e-11
0.00978	1.31299e-11
0.00978	1.43803e-11
0.00979	1.37551e-11
0.00979	1.12542e-11
0.0098	1.37551e-11
0.0098	1.18794e-11
0.00981	1.25046e-11
0.00981	1.18794e-11
0.00982	1.25046e-11
0.00982	1.25046e-11
0.00983	1.18794e-11
0.00983	1.25046e-11
0.00984	1.18794e-11
0.00984	1.12542e-11
0.00985	1.12542e-11
0.00985	1.18794e-11
0.00986	1.18794e-11
0.00986	1.25046e-11
0.00987	1.12542e-11
0.00987	1.25046e-11
0.00988	1.25046e-11
0.00988	1.06289e-11
0.00989	1.37551e-11
0.00989	1.18794e-11
0.0099	1.18794e-11
0.0099	1.25046e-11
0.00991	1.12542e-11
0.00991	1.12542e-11
0.00992	1.25046e-11
0.00992	1.18794e-11
0.00993	1.37551e-11
0.00993	1.12542e-11
0.00994	1.31299e-11
0.00994	1.06289e-11
0.00995	9.37847e-12
0.00995	1.18794e-11
0.00996	1.18794e-11
0.00996	1.12542e-11
0.00997	1.43803e-11
0.00997	1.12542e-11
0.00998	1.25046e-11
0.00998	1.18794e-11
0.00999	9.37847e-12
0.00999	1.25046e-11
0.01	1.18794e-11
0.01	1.18794e-11
0.01001	1.18794e-11
[truncated: 797,997+ more rows]
